# Supplementary material for: 6β-Chloro-5α-hydr­oxy-20-oxopregnan-3β-yl acetate
Source: Acta Crystallogr Sect E Struct Rep Online. 2008 Jul 5;64(Pt 8):o1420. doi: 10.1107/S1600536808019478 (PMC2962054; doi:10.1107/S1600536808019478)
Supplement: Supplementary file 1 [file e-64-o1420-sup1.cif]

##############################################################################
###                                                                        ###
###        Electronic paper (Acta Crystallographica Section E)             ###
###                                                                        ###
##############################################################################
#                                                                            #
# This CIF contains the data in a paper accepted for publication in Acta     #
# Crystallographica Section E. It conforms to the requirements of Notes      #
# for Authors for Section E, and has been peer reviewed under the auspices   #
# of the IUCr Commission on Journals.                                        #
#                                                                            #
# Full details of the Crystallographic Information File format               #
# are given in the paper "The Crystallographic Information File (CIF):       #
# a New Standard Archive File for Crystallography" by S. R. Hall, F. H.      #
# Allen and I. D. Brown [Acta Cryst. (1991), A47, 655-685].                  #
#                                                                            #
# The current version of the core CIF dictionary is obtainable from          #
# ftp://ftp.iucr.org/pub/cif_core.dic. The current version number is 2.4.    #
#                                                                            #
# Software is freely available for graphical display of the structure(s) in  #
# this CIF.  For information consult the CIF home page http://www.iucr.org/  #
# cif/home.html                                                              #
#                                                                            #
# This file may be used for bona fide research purposes within the           #
# scientific community so long as proper attribution is given to the journal # 
# article from which it was obtained.                                        #
#                                                                            #
##############################################################################
                                             
data_I
_audit_creation_method     SHELXL-97
_chemical_name_systematic
;
6\b-Chloro-5\a-hydroxy-20-oxopregnan-3\b-yl acetate
;
_chemical_name_common     ?
_chemical_formula_moiety     'C23 H35 Cl O4'
_chemical_formula_sum     'C23 H35 Cl O4'
_chemical_formula_iupac     'C23 H35 Cl O4'
_chemical_formula_weight     410.96
_chemical_melting_point     506
_symmetry_cell_setting     monoclinic
_symmetry_space_group_name_H-M     'P 21'
_symmetry_space_group_name_Hall     'P 2yb'
loop_
    _symmetry_equiv_pos_as_xyz
    'x, y, z'
    '-x, y+1/2, -z'
_cell_length_a     7.6862(6)
_cell_length_b     27.484(2)
_cell_length_c     11.1863(9)
_cell_angle_alpha     90.00
_cell_angle_beta     110.094(2)
_cell_angle_gamma     90.00
_cell_volume     2219.2(3)
_cell_formula_units_Z     4
_cell_measurement_reflns_used     9965
_cell_measurement_theta_min     2.4403
_cell_measurement_theta_max     26.1215
_cell_measurement_temperature     293(2)
_exptl_crystal_description     prism
_exptl_crystal_colour     colourless
_exptl_crystal_size_max     0.29
_exptl_crystal_size_mid     0.24
_exptl_crystal_size_min     0.23
_exptl_crystal_density_diffrn     1.230
_exptl_crystal_density_meas     ?
_exptl_crystal_density_method     'not measured'
_exptl_crystal_F_000     888
_exptl_absorpt_coefficient_mu     0.197
_exptl_absorpt_correction_type     multi-scan
_exptl_absorpt_process_details     '(SADABS;  Sheldrick, 2000)'
_exptl_absorpt_correction_T_min     0.895
_exptl_absorpt_correction_T_max     0.956
_exptl_special_details
;
;
_diffrn_ambient_temperature     293(2)
_diffrn_radiation_type     MoK\a
_diffrn_radiation_wavelength     0.71073
_diffrn_radiation_source     'fine-focus sealed tube'
_diffrn_radiation_monochromator     graphite
_diffrn_measurement_device_type     'Bruker APEX CCD area-detector'
_diffrn_measurement_method     '\f and \w scans'
_diffrn_detector_area_resol_mean     ?
_diffrn_reflns_number     55742
_diffrn_reflns_av_R_equivalents     0.0323
_diffrn_reflns_av_sigmaI/netI     0.0329
_diffrn_reflns_theta_min     1.94
_diffrn_reflns_theta_max     28.60
_diffrn_reflns_theta_full     27.50
_diffrn_measured_fraction_theta_max     0.983
_diffrn_measured_fraction_theta_full     0.999
_diffrn_reflns_limit_h_min     -10
_diffrn_reflns_limit_h_max     10
_diffrn_reflns_limit_k_min     -36
_diffrn_reflns_limit_k_max     36
_diffrn_reflns_limit_l_min     -15
_diffrn_reflns_limit_l_max     14
_diffrn_standards_number     ?
_diffrn_standards_interval_count     ?
_diffrn_standards_interval_time     ?
_diffrn_standards_decay_%     ?
_refine_special_details
;
Refinement of <i>F</i>^2^ against ALL reflections. The weighted <i>R</i>-factor
<i>wR</i> and goodness of fit <i>S</i> are based on <i>F</i>^2^, conventional
<i>R</i>-factors <i>R</i> are based on <i>F</i>, with <i>F</i> set to zero for
negative <i>F</i>^2^. The threshold expression of <i>F</i>^2^ >
\s(<i>F</i>^2^) is used only for calculating <i>R</i>-factors(gt) <i>etc</i>.
and is not relevant to the choice of reflections for refinement.
<i>R</i>-factors based on <i>F</i>^2^ are statistically about twice as large
as those based on <i>F</i>, and <i>R</i>- factors based on ALL data will be
even larger.
;
_reflns_number_total     10978
_reflns_number_gt     7889
_reflns_threshold_expression     I>2\s(I)
_refine_ls_structure_factor_coef     Fsqd
_refine_ls_matrix_type     full
_refine_ls_R_factor_all     0.0729
_refine_ls_R_factor_gt     0.0423
_refine_ls_wR_factor_gt     0.1020
_refine_ls_wR_factor_ref     0.1169
_refine_ls_goodness_of_fit_ref     1.002
_refine_ls_restrained_S_all     1.002
_refine_ls_number_reflns     10978
_refine_ls_number_parameters     515
_refine_ls_number_restraints     1
_refine_ls_hydrogen_treatment     constr
_refine_ls_weighting_scheme     calc
_refine_ls_weighting_details
         'calc w=1/[\s^2^(Fo^2^)+(0.0626P)^2^+0.2390P] where P=(Fo^2^+2Fc^2^)/3'
_atom_sites_solution_hydrogens     geom
_atom_sites_solution_primary     direct
_atom_sites_solution_secondary     difmap
_refine_ls_shift/su_max     0.000
_refine_ls_shift/su_mean     0.000
_refine_diff_density_max     0.222
_refine_diff_density_min     -0.259
_refine_ls_extinction_method     none
_refine_ls_extinction_coef     ?
_refine_ls_abs_structure_details     'Flack (1983), 5188 Friedel pairs'
_refine_ls_abs_structure_Flack     0.04(4)
loop_
    _atom_type_symbol
    _atom_type_description
    _atom_type_scat_dispersion_real
    _atom_type_scat_dispersion_imag
    _atom_type_scat_source
    'C' 'C' 0.0033 0.0016
                         'International Tables Vol C Tables 4.2.6.8 and 6.1.1.4'
    'H' 'H' 0.0000 0.0000
                         'International Tables Vol C Tables 4.2.6.8 and 6.1.1.4'
    'Cl' 'Cl' 0.1484 0.1585
                         'International Tables Vol C Tables 4.2.6.8 and 6.1.1.4'
    'O' 'O' 0.0106 0.0060
                         'International Tables Vol C Tables 4.2.6.8 and 6.1.1.4'
_computing_data_collection     'SMART (Bruker, 2003)'
_computing_cell_refinement     'SAINT (Bruker, 2003)'
_computing_data_reduction     'SAINT (Bruker, 2003)'
_computing_structure_solution     'SHELXS97 (Sheldrick, 2008)'
_computing_structure_refinement     'SHELXL97(Sheldrick, 2008)'
_computing_molecular_graphics     'PLATON (Spek, 2003)'
_computing_publication_material     'SHELXL97(Sheldrick, 2008)'
loop_
    _atom_site_type_symbol
    _atom_site_label
    _atom_site_fract_x
    _atom_site_fract_y
    _atom_site_fract_z
    _atom_site_U_iso_or_equiv
    _atom_site_adp_type
    _atom_site_calc_flag
    _atom_site_refinement_flags
    _atom_site_occupancy
    _atom_site_disorder_assembly
    _atom_site_disorder_group
    C C1A 0.4116(3) 0.18353(9) 0.7110(2) 0.0504(6) Uani d . 1 . .
    H H1A1 0.5418 0.1913 0.7517 0.060 Uiso calc R 1 . .
    H H1A2 0.4032 0.1502 0.6814 0.060 Uiso calc R 1 . .
    C C2A 0.3296(4) 0.21710(10) 0.5962(2) 0.0581(6) Uani d . 1 . .
    H H2A1 0.3524 0.2507 0.6235 0.070 Uiso calc R 1 . .
    H H2A2 0.3903 0.2110 0.5347 0.070 Uiso calc R 1 . .
    C C3A 0.1236(4) 0.20907(9) 0.5339(2) 0.0538(6) Uani d . 1 . .
    H H3A 0.1008 0.1778 0.4893 0.065 Uiso calc R 1 . .
    C C4A 0.0213(3) 0.21092(9) 0.6284(2) 0.0508(6) Uani d . 1 . .
    H H4A1 -0.1075 0.2022 0.5854 0.061 Uiso calc R 1 . .
    H H4A2 0.0250 0.2439 0.6603 0.061 Uiso calc R 1 . .
    C C5A 0.1066(3) 0.17630(8) 0.7399(2) 0.0412(5) Uani d . 1 . .
    C C6A -0.0100(3) 0.17224(8) 0.8275(2) 0.0460(5) Uani d . 1 . .
    H H6A -0.1285 0.1576 0.7762 0.055 Uiso calc R 1 . .
    C C7A 0.0739(3) 0.13888(8) 0.9396(2) 0.0437(5) Uani d . 1 . .
    H H7A1 0.0614 0.1055 0.9098 0.052 Uiso calc R 1 . .
    H H7A2 0.0058 0.1422 0.9978 0.052 Uiso calc R 1 . .
    C C8A 0.2773(3) 0.14963(8) 1.01065(19) 0.0374(4) Uani d . 1 . .
    H H8A 0.2872 0.1818 1.0500 0.045 Uiso calc R 1 . .
    C C9A 0.3890(3) 0.14992(8) 0.91948(19) 0.0378(4) Uani d . 1 . .
    H H9A 0.3719 0.1178 0.8791 0.045 Uiso calc R 1 . .
    C C10A 0.3142(3) 0.18762(7) 0.81034(19) 0.0388(4) Uani d . 1 . .
    C C11A 0.5973(3) 0.15552(10) 0.9918(2) 0.0520(6) Uani d . 1 . .
    H H11A 0.6635 0.1506 0.9330 0.062 Uiso calc R 1 . .
    H H11B 0.6218 0.1885 1.0241 0.062 Uiso calc R 1 . .
    C C12A 0.6718(3) 0.11993(10) 1.1028(2) 0.0490(5) Uani d . 1 . .
    H H12A 0.8004 0.1276 1.1499 0.059 Uiso calc R 1 . .
    H H12B 0.6667 0.0871 1.0697 0.059 Uiso calc R 1 . .
    C C13A 0.5605(3) 0.12211(8) 1.19318(19) 0.0394(4) Uani d . 1 . .
    C C14A 0.3578(3) 0.11236(7) 1.11474(19) 0.0363(4) Uani d . 1 . .
    H H14A 0.3566 0.0814 1.0710 0.044 Uiso calc R 1 . .
    C C15A 0.2637(3) 0.10218(9) 1.2122(2) 0.0468(5) Uani d . 1 . .
    H H15A 0.1610 0.0798 1.1777 0.056 Uiso calc R 1 . .
    H H15B 0.2174 0.1321 1.2363 0.056 Uiso calc R 1 . .
    C C16A 0.4139(3) 0.07964(9) 1.3267(2) 0.0506(5) Uani d . 1 . .
    H H16A 0.3808 0.0467 1.3413 0.061 Uiso calc R 1 . .
    H H16B 0.4311 0.0987 1.4029 0.061 Uiso calc R 1 . .
    C C17A 0.5914(3) 0.07993(8) 1.29204(19) 0.0430(5) Uani d . 1 . .
    H H17A 0.5965 0.0493 1.2486 0.052 Uiso calc R 1 . .
    C C18A 0.5863(4) 0.17114(9) 1.2621(2) 0.0546(6) Uani d . 1 . .
    H H18A 0.7137 0.1749 1.3150 0.082 Uiso calc R 1 . .
    H H18B 0.5094 0.1723 1.3139 0.082 Uiso calc R 1 . .
    H H18C 0.5519 0.1969 1.2005 0.082 Uiso calc R 1 . .
    C C19A 0.3459(3) 0.23976(8) 0.8643(2) 0.0502(5) Uani d . 1 . .
    H H19A 0.2662 0.2618 0.8034 0.075 Uiso calc R 1 . .
    H H19B 0.4728 0.2489 0.8814 0.075 Uiso calc R 1 . .
    H H19C 0.3185 0.2410 0.9418 0.075 Uiso calc R 1 . .
    C C2OA 0.7669(3) 0.08453(9) 1.4041(2) 0.0501(6) Uani d . 1 . .
    C C21A 0.9416(4) 0.06847(15) 1.3866(3) 0.0835(10) Uani d . 1 . .
    H H21A 0.9664 0.0889 1.3247 0.125 Uiso calc R 1 . .
    H H21B 0.9289 0.0353 1.3578 0.125 Uiso calc R 1 . .
    H H21C 1.0422 0.0709 1.4662 0.125 Uiso calc R 1 . .
    C C22A 0.0374(4) 0.24333(11) 0.3249(3) 0.0637(7) Uani d . 1 . .
    C C23A -0.0545(5) 0.28581(14) 0.2463(3) 0.0882(10) Uani d . 1 . .
    H H23A -0.1098 0.2759 0.1591 0.132 Uiso calc R 1 . .
    H H23B 0.0357 0.3108 0.2526 0.132 Uiso calc R 1 . .
    H H23C -0.1487 0.2982 0.2764 0.132 Uiso calc R 1 . .
    Cl Cl6A -0.06419(9) 0.23082(2) 0.88169(7) 0.06487(18) Uani d . 1 . .
    O O3A 0.0438(3) 0.24819(6) 0.44440(16) 0.0661(5) Uani d . 1 . .
    O O5A 0.1045(2) 0.12731(5) 0.69162(15) 0.0487(4) Uani d . 1 . .
    H H5A 0.0004 0.1209 0.6422 0.073 Uiso calc R 1 . .
    O O20A 0.7689(3) 0.10243(8) 1.50390(16) 0.0668(5) Uani d . 1 . .
    O O22A 0.0948(5) 0.20927(11) 0.2873(2) 0.1296(13) Uani d . 1 . .
    C C1B 0.4187(3) 0.40216(10) 0.6303(2) 0.0553(6) Uani d . 1 . .
    H H1B1 0.3966 0.4358 0.6028 0.066 Uiso calc R 1 . .
    H H1B2 0.3309 0.3937 0.6718 0.066 Uiso calc R 1 . .
    C C2B 0.3846(4) 0.36956(11) 0.5131(2) 0.0642(7) Uani d . 1 . .
    H H2B1 0.3903 0.3357 0.5388 0.077 Uiso calc R 1 . .
    H H2B2 0.2614 0.3758 0.4529 0.077 Uiso calc R 1 . .
    C C3B 0.5266(4) 0.37864(9) 0.4488(2) 0.0548(6) Uani d . 1 . .
    H H3B 0.5062 0.4109 0.4092 0.066 Uiso calc R 1 . .
    C C4B 0.7206(3) 0.37494(9) 0.5377(2) 0.0489(5) Uani d . 1 . .
    H H4B1 0.8052 0.3837 0.4938 0.059 Uiso calc R 1 . .
    H H4B2 0.7468 0.3417 0.5677 0.059 Uiso calc R 1 . .
    C C5B 0.7489(3) 0.40931(7) 0.6515(2) 0.0422(5) Uani d . 1 . .
    C C6B 0.9517(3) 0.41362(8) 0.7339(2) 0.0445(5) Uani d . 1 . .
    H H6B 1.0167 0.4278 0.6807 0.053 Uiso calc R 1 . .
    C C7B 0.9786(3) 0.44826(8) 0.8449(2) 0.0436(5) Uani d . 1 . .
    H H7B1 0.9552 0.4812 0.8125 0.052 Uiso calc R 1 . .
    H H7B2 1.1065 0.4466 0.9013 0.052 Uiso calc R 1 . .
    C C8B 0.8516(3) 0.43712(8) 0.9215(2) 0.0370(4) Uani d . 1 . .
    H H8B 0.8857 0.4053 0.9623 0.044 Uiso calc R 1 . .
    C C9B 0.6487(3) 0.43539(8) 0.8352(2) 0.0397(5) Uani d . 1 . .
    H H9B 0.6202 0.4674 0.7943 0.048 Uiso calc R 1 . .
    C C10B 0.6149(3) 0.39743(8) 0.7259(2) 0.0417(5) Uani d . 1 . .
    C C11B 0.5181(3) 0.42880(10) 0.9126(2) 0.0518(6) Uani d . 1 . .
    H H11C 0.3911 0.4324 0.8556 0.062 Uiso calc R 1 . .
    H H11D 0.5320 0.3959 0.9462 0.062 Uiso calc R 1 . .
    C C12B 0.5521(3) 0.46465(9) 1.0234(2) 0.0465(5) Uani d . 1 . .
    H H12C 0.5187 0.4972 0.9902 0.056 Uiso calc R 1 . .
    H H12D 0.4746 0.4560 1.0727 0.056 Uiso calc R 1 . .
    C C13B 0.7535(3) 0.46384(7) 1.10859(19) 0.0368(4) Uani d . 1 . .
    C C14B 0.8724(3) 0.47500(7) 1.02440(19) 0.0366(4) Uani d . 1 . .
    H H14B 0.8241 0.5055 0.9799 0.044 Uiso calc R 1 . .
    C C15B 1.0630(3) 0.48659(9) 1.1175(2) 0.0467(5) Uani d . 1 . .
    H H15C 1.1246 0.5105 1.0822 0.056 Uiso calc R 1 . .
    H H15D 1.1389 0.4575 1.1390 0.056 Uiso calc R 1 . .
    C C16B 1.0279(3) 0.50710(9) 1.2361(2) 0.0478(5) Uani d . 1 . .
    H H16C 1.0896 0.4872 1.3102 0.057 Uiso calc R 1 . .
    H H16D 1.0745 0.5401 1.2532 0.057 Uiso calc R 1 . .
    C C17B 0.8184(3) 0.50615(8) 1.20557(19) 0.0406(5) Uani d . 1 . .
    H H17B 0.7672 0.5365 1.1614 0.049 Uiso calc R 1 . .
    C C18B 0.8034(4) 0.41460(8) 1.1769(2) 0.0503(6) Uani d . 1 . .
    H H18D 0.9320 0.4145 1.2293 0.075 Uiso calc R 1 . .
    H H18E 0.7807 0.3890 1.1150 0.075 Uiso calc R 1 . .
    H H18F 0.7289 0.4095 1.2293 0.075 Uiso calc R 1 . .
    C C19B 0.6383(4) 0.34516(9) 0.7812(2) 0.0549(6) Uani d . 1 . .
    H H19D 0.5293 0.3361 0.7993 0.082 Uiso calc R 1 . .
    H H19E 0.7439 0.3441 0.8582 0.082 Uiso calc R 1 . .
    H H19F 0.6562 0.3229 0.7204 0.082 Uiso calc R 1 . .
    C C20B 0.7553(3) 0.50139(8) 1.3198(2) 0.0471(5) Uani d . 1 . .
    C C21B 0.5746(4) 0.52302(12) 1.3101(3) 0.0698(8) Uani d . 1 . .
    H H21D 0.4829 0.5138 1.2306 0.105 Uiso calc R 1 . .
    H H21E 0.5855 0.5578 1.3143 0.105 Uiso calc R 1 . .
    H H21F 0.5383 0.5115 1.3790 0.105 Uiso calc R 1 . .
    C C22B 0.3880(4) 0.34971(11) 0.2356(2) 0.0614(7) Uani d . 1 . .
    C C23B 0.3812(5) 0.30944(13) 0.1450(3) 0.0813(9) Uani d . 1 . .
    H H23D 0.2673 0.3112 0.0740 0.122 Uiso calc R 1 . .
    H H23E 0.3882 0.2788 0.1874 0.122 Uiso calc R 1 . .
    H H23F 0.4839 0.3124 0.1151 0.122 Uiso calc R 1 . .
    Cl Cl6B 1.05925(9) 0.35550(2) 0.79004(6) 0.06012(16) Uani d . 1 . .
    O O3B 0.5069(3) 0.34127(6) 0.35021(15) 0.0634(5) Uani d . 1 . .
    O O5B 0.7007(2) 0.45778(5) 0.60311(15) 0.0505(4) Uani d . 1 . .
    H H5B 0.7621 0.4653 0.5588 0.076 Uiso calc R 1 . .
    O O20B 0.8475(3) 0.48017(7) 1.41448(15) 0.0627(5) Uani d . 1 . .
    O O22B 0.3020(4) 0.38579(10) 0.2084(2) 0.1228(12) Uani d . 1 . .
loop_
    _atom_site_aniso_label
    _atom_site_aniso_U_11
    _atom_site_aniso_U_22
    _atom_site_aniso_U_33
    _atom_site_aniso_U_12
    _atom_site_aniso_U_13
    _atom_site_aniso_U_23
    C1A 0.0510(14) 0.0574(15) 0.0419(12) 0.0034(10) 0.0150(11) 0.0095(10)
    C2A 0.0651(16) 0.0623(16) 0.0487(13) -0.0012(12) 0.0217(12) 0.0173(12)
    C3A 0.0678(16) 0.0402(12) 0.0417(12) 0.0063(11) 0.0038(11) 0.0096(10)
    C4A 0.0481(13) 0.0481(13) 0.0439(12) 0.0025(10) 0.0000(10) 0.0076(10)
    C5A 0.0440(12) 0.0361(11) 0.0366(11) -0.0005(9) 0.0049(9) 0.0040(9)
    C6A 0.0350(11) 0.0461(12) 0.0509(13) 0.0010(9) 0.0072(10) 0.0009(10)
    C7A 0.0334(10) 0.0491(13) 0.0458(12) -0.0041(9) 0.0101(9) 0.0067(10)
    C8A 0.0324(10) 0.0375(11) 0.0386(10) -0.0017(8) 0.0073(8) 0.0023(8)
    C9A 0.0327(10) 0.0417(11) 0.0359(10) -0.0035(8) 0.0079(8) 0.0027(9)
    C10A 0.0402(11) 0.0362(11) 0.0362(10) -0.0038(8) 0.0084(9) 0.0034(8)
    C11A 0.0333(11) 0.0733(16) 0.0458(12) -0.0055(11) 0.0091(10) 0.0148(12)
    C12A 0.0332(11) 0.0665(15) 0.0431(12) 0.0015(10) 0.0077(9) 0.0109(11)
    C13A 0.0355(10) 0.0408(11) 0.0368(10) -0.0050(9) 0.0060(9) 0.0015(9)
    C14A 0.0377(10) 0.0349(10) 0.0337(10) -0.0053(8) 0.0088(8) 0.0009(8)
    C15A 0.0477(12) 0.0506(13) 0.0435(12) -0.0040(10) 0.0176(10) 0.0046(10)
    C16A 0.0590(14) 0.0536(13) 0.0390(12) -0.0064(11) 0.0167(11) 0.0081(10)
    C17A 0.0498(12) 0.0391(11) 0.0326(10) -0.0016(9) 0.0047(9) 0.0013(9)
    C18A 0.0595(15) 0.0458(13) 0.0469(13) -0.0124(11) 0.0032(11) -0.0014(10)
    C19A 0.0530(13) 0.0447(13) 0.0477(12) -0.0119(10) 0.0105(11) 0.0026(10)
    C2OA 0.0514(14) 0.0510(13) 0.0387(12) 0.0009(10) 0.0037(10) 0.0109(10)
    C21A 0.0609(18) 0.117(3) 0.0589(17) 0.0325(18) 0.0034(14) 0.0123(17)
    C22A 0.0743(18) 0.0674(18) 0.0447(14) 0.0041(14) 0.0144(13) 0.0139(13)
    C23A 0.103(3) 0.086(2) 0.0648(18) 0.0154(19) 0.0161(18) 0.0360(17)
    Cl6A 0.0620(4) 0.0579(4) 0.0788(4) 0.0118(3) 0.0295(3) 0.0038(3)
    O3A 0.0924(14) 0.0530(11) 0.0446(9) 0.0147(9) 0.0126(9) 0.0137(8)
    O5A 0.0499(9) 0.0404(8) 0.0420(8) -0.0033(7) -0.0018(7) -0.0026(7)
    O20A 0.0627(11) 0.0850(13) 0.0395(9) -0.0035(10) 0.0006(8) -0.0078(9)
    O22A 0.224(4) 0.110(2) 0.0622(14) 0.076(2) 0.0589(19) 0.0231(14)
    C1B 0.0473(14) 0.0706(16) 0.0489(13) -0.0045(12) 0.0174(11) -0.0087(12)
    C2B 0.0616(16) 0.0720(18) 0.0508(14) -0.0077(13) 0.0089(13) -0.0108(13)
    C3B 0.0785(18) 0.0418(12) 0.0449(13) 0.0066(11) 0.0221(13) -0.0081(10)
    C4B 0.0595(15) 0.0458(12) 0.0451(12) 0.0028(10) 0.0226(11) -0.0054(10)
    C5B 0.0565(13) 0.0331(11) 0.0426(11) 0.0013(9) 0.0242(10) -0.0004(9)
    C6B 0.0485(13) 0.0427(12) 0.0519(13) -0.0017(9) 0.0296(11) -0.0033(10)
    C7B 0.0465(12) 0.0420(12) 0.0519(13) -0.0060(9) 0.0290(11) -0.0067(10)
    C8B 0.0393(11) 0.0377(10) 0.0398(11) 0.0008(8) 0.0210(9) -0.0011(8)
    C9B 0.0401(11) 0.0441(11) 0.0390(11) -0.0026(9) 0.0190(9) -0.0020(9)
    C10B 0.0455(12) 0.0425(12) 0.0398(11) -0.0039(9) 0.0182(10) -0.0022(9)
    C11B 0.0466(13) 0.0704(16) 0.0444(12) -0.0124(11) 0.0234(11) -0.0092(11)
    C12B 0.0395(12) 0.0643(15) 0.0417(11) -0.0011(10) 0.0217(10) -0.0007(10)
    C13B 0.0416(11) 0.0381(11) 0.0352(10) -0.0018(9) 0.0189(9) -0.0001(8)
    C14B 0.0389(11) 0.0349(10) 0.0397(10) 0.0002(8) 0.0184(9) 0.0025(8)
    C15B 0.0403(12) 0.0485(13) 0.0523(13) -0.0028(10) 0.0172(10) -0.0068(10)
    C16B 0.0505(13) 0.0497(13) 0.0398(11) -0.0035(10) 0.0113(10) -0.0023(10)
    C17B 0.0515(12) 0.0384(11) 0.0351(10) 0.0024(9) 0.0189(9) 0.0030(8)
    C18B 0.0686(16) 0.0396(12) 0.0452(12) -0.0035(11) 0.0229(12) 0.0049(10)
    C19B 0.0709(16) 0.0452(13) 0.0539(14) -0.0161(11) 0.0281(13) -0.0035(10)
    C20B 0.0641(15) 0.0418(12) 0.0395(12) -0.0050(10) 0.0230(11) -0.0064(10)
    C21B 0.0766(19) 0.086(2) 0.0576(15) 0.0125(15) 0.0374(15) -0.0009(14)
    C22B 0.0684(16) 0.0633(17) 0.0448(13) 0.0109(14) 0.0097(12) -0.0091(12)
    C23B 0.091(2) 0.083(2) 0.0593(17) 0.0097(18) 0.0113(16) -0.0246(16)
    Cl6B 0.0586(4) 0.0533(3) 0.0693(4) 0.0115(3) 0.0231(3) -0.0046(3)
    O3B 0.0874(13) 0.0495(10) 0.0435(9) 0.0127(9) 0.0102(9) -0.0098(7)
    O5B 0.0747(11) 0.0405(8) 0.0456(9) 0.0064(8) 0.0327(8) 0.0044(7)
    O20B 0.0801(13) 0.0724(12) 0.0388(9) 0.0022(10) 0.0244(9) 0.0072(8)
    O22B 0.154(3) 0.0963(18) 0.0704(14) 0.0630(19) -0.0223(16) -0.0202(13)
_geom_special_details
;
All e.s.d.'s (except the e.s.d. in the dihedral angle between two l.s. planes)
are estimated using the full covariance matrix. The cell e.s.d.'s are taken
into account individually in the estimation of e.s.d.'s in distances, angles
and torsion angles; correlations between e.s.d.'s in cell parameters are only
used when they are defined by crystal symmetry. An approximate (isotropic)
treatment of cell e.s.d.'s is used for estimating e.s.d.'s involving l.s.
planes.
;
loop_
    _geom_bond_atom_site_label_1
    _geom_bond_atom_site_label_2
    _geom_bond_site_symmetry_2
    _geom_bond_distance
    _geom_bond_publ_flag
    C1A C2A . 1.530(3) ?
    C1A C10A . 1.542(3) ?
    C1A H1A1 . 0.9700 ?
    C1A H1A2 . 0.9700 ?
    C2A C3A . 1.510(4) ?
    C2A H2A1 . 0.9700 ?
    C2A H2A2 . 0.9700 ?
    C3A O3A . 1.454(3) ?
    C3A C4A . 1.520(4) ?
    C3A H3A . 0.9800 ?
    C4A C5A . 1.526(3) ?
    C4A H4A1 . 0.9700 ?
    C4A H4A2 . 0.9700 ?
    C5A O5A . 1.449(3) ?
    C5A C6A . 1.542(3) ?
    C5A C10A . 1.549(3) ?
    C6A C7A . 1.508(3) ?
    C6A Cl6A . 1.819(2) ?
    C6A H6A . 0.9800 ?
    C7A C8A . 1.520(3) ?
    C7A H7A1 . 0.9700 ?
    C7A H7A2 . 0.9700 ?
    C8A C14A . 1.514(3) ?
    C8A C9A . 1.542(3) ?
    C8A H8A . 0.9800 ?
    C9A C11A . 1.534(3) ?
    C9A C10A . 1.553(3) ?
    C9A H9A . 0.9800 ?
    C10A C19A . 1.542(3) ?
    C11A C12A . 1.529(3) ?
    C11A H11A . 0.9700 ?
    C11A H11B . 0.9700 ?
    C12A C13A . 1.533(3) ?
    C12A H12A . 0.9700 ?
    C12A H12B . 0.9700 ?
    C13A C14A . 1.527(3) ?
    C13A C18A . 1.531(3) ?
    C13A C17A . 1.563(3) ?
    C14A C15A . 1.527(3) ?
    C14A H14A . 0.9800 ?
    C15A C16A . 1.530(3) ?
    C15A H15A . 0.9700 ?
    C15A H15B . 0.9700 ?
    C16A C17A . 1.541(3) ?
    C16A H16A . 0.9700 ?
    C16A H16B . 0.9700 ?
    C17A C2OA . 1.498(3) ?
    C17A H17A . 0.9800 ?
    C18A H18A . 0.9600 ?
    C18A H18B . 0.9600 ?
    C18A H18C . 0.9600 ?
    C19A H19A . 0.9600 ?
    C19A H19B . 0.9600 ?
    C19A H19C . 0.9600 ?
    C2OA O20A . 1.215(3) ?
    C2OA C21A . 1.489(4) ?
    C21A H21A . 0.9600 ?
    C21A H21B . 0.9600 ?
    C21A H21C . 0.9600 ?
    C22A O22A . 1.173(4) ?
    C22A O3A . 1.327(3) ?
    C22A C23A . 1.486(4) ?
    C23A H23A . 0.9600 ?
    C23A H23B . 0.9600 ?
    C23A H23C . 0.9600 ?
    O5A H5A . 0.8200 ?
    C1B C10B . 1.525(3) ?
    C1B C2B . 1.534(3) ?
    C1B H1B1 . 0.9700 ?
    C1B H1B2 . 0.9700 ?
    C2B C3B . 1.521(4) ?
    C2B H2B1 . 0.9700 ?
    C2B H2B2 . 0.9700 ?
    C3B O3B . 1.476(3) ?
    C3B C4B . 1.484(4) ?
    C3B H3B . 0.9800 ?
    C4B C5B . 1.539(3) ?
    C4B H4B1 . 0.9700 ?
    C4B H4B2 . 0.9700 ?
    C5B O5B . 1.438(3) ?
    C5B C6B . 1.518(3) ?
    C5B C10B . 1.566(3) ?
    C6B C7B . 1.521(3) ?
    C6B Cl6B . 1.809(2) ?
    C6B H6B . 0.9800 ?
    C7B C8B . 1.535(3) ?
    C7B H7B1 . 0.9700 ?
    C7B H7B2 . 0.9700 ?
    C8B C14B . 1.519(3) ?
    C8B C9B . 1.527(3) ?
    C8B H8B . 0.9800 ?
    C9B C11B . 1.545(3) ?
    C9B C10B . 1.560(3) ?
    C9B H9B . 0.9800 ?
    C10B C19B . 1.550(3) ?
    C11B C12B . 1.534(3) ?
    C11B H11C . 0.9700 ?
    C11B H11D . 0.9700 ?
    C12B C13B . 1.513(3) ?
    C12B H12C . 0.9700 ?
    C12B H12D . 0.9700 ?
    C13B C18B . 1.537(3) ?
    C13B C17B . 1.551(3) ?
    C13B C14B . 1.551(3) ?
    C14B C15B . 1.512(3) ?
    C14B H14B . 0.9800 ?
    C15B C16B . 1.548(3) ?
    C15B H15C . 0.9700 ?
    C15B H15D . 0.9700 ?
    C16B C17B . 1.527(3) ?
    C16B H16C . 0.9700 ?
    C16B H16D . 0.9700 ?
    C17B C20B . 1.520(3) ?
    C17B H17B . 0.9800 ?
    C18B H18D . 0.9600 ?
    C18B H18E . 0.9600 ?
    C18B H18F . 0.9600 ?
    C19B H19D . 0.9600 ?
    C19B H19E . 0.9600 ?
    C19B H19F . 0.9600 ?
    C20B O20B . 1.204(3) ?
    C20B C21B . 1.480(4) ?
    C21B H21D . 0.9600 ?
    C21B H21E . 0.9600 ?
    C21B H21F . 0.9600 ?
    C22B O22B . 1.173(4) ?
    C22B O3B . 1.315(3) ?
    C22B C23B . 1.490(4) ?
    C23B H23D . 0.9600 ?
    C23B H23E . 0.9600 ?
    C23B H23F . 0.9600 ?
    O5B H5B . 0.8200 ?
loop_
    _geom_angle_atom_site_label_1
    _geom_angle_atom_site_label_2
    _geom_angle_atom_site_label_3
    _geom_angle_site_symmetry_1
    _geom_angle_site_symmetry_3
    _geom_angle
    _geom_angle_publ_flag
    C2A C1A C10A . . 113.5(2) ?
    C2A C1A H1A1 . . 108.9 ?
    C10A C1A H1A1 . . 108.9 ?
    C2A C1A H1A2 . . 108.9 ?
    C10A C1A H1A2 . . 108.9 ?
    H1A1 C1A H1A2 . . 107.7 ?
    C3A C2A C1A . . 111.3(2) ?
    C3A C2A H2A1 . . 109.4 ?
    C1A C2A H2A1 . . 109.4 ?
    C3A C2A H2A2 . . 109.4 ?
    C1A C2A H2A2 . . 109.4 ?
    H2A1 C2A H2A2 . . 108.0 ?
    O3A C3A C2A . . 109.7(2) ?
    O3A C3A C4A . . 104.9(2) ?
    C2A C3A C4A . . 112.7(2) ?
    O3A C3A H3A . . 109.8 ?
    C2A C3A H3A . . 109.8 ?
    C4A C3A H3A . . 109.8 ?
    C3A C4A C5A . . 111.55(19) ?
    C3A C4A H4A1 . . 109.3 ?
    C5A C4A H4A1 . . 109.3 ?
    C3A C4A H4A2 . . 109.3 ?
    C5A C4A H4A2 . . 109.3 ?
    H4A1 C4A H4A2 . . 108.0 ?
    O5A C5A C4A . . 109.18(17) ?
    O5A C5A C6A . . 103.59(17) ?
    C4A C5A C6A . . 112.58(18) ?
    O5A C5A C10A . . 104.70(16) ?
    C4A C5A C10A . . 111.65(17) ?
    C6A C5A C10A . . 114.38(17) ?
    C7A C6A C5A . . 113.38(18) ?
    C7A C6A Cl6A . . 110.03(16) ?
    C5A C6A Cl6A . . 113.42(16) ?
    C7A C6A H6A . . 106.5 ?
    C5A C6A H6A . . 106.5 ?
    Cl6A C6A H6A . . 106.5 ?
    C6A C7A C8A . . 112.70(17) ?
    C6A C7A H7A1 . . 109.1 ?
    C8A C7A H7A1 . . 109.1 ?
    C6A C7A H7A2 . . 109.1 ?
    C8A C7A H7A2 . . 109.1 ?
    H7A1 C7A H7A2 . . 107.8 ?
    C14A C8A C7A . . 110.23(16) ?
    C14A C8A C9A . . 109.80(16) ?
    C7A C8A C9A . . 111.18(16) ?
    C14A C8A H8A . . 108.5 ?
    C7A C8A H8A . . 108.5 ?
    C9A C8A H8A . . 108.5 ?
    C11A C9A C8A . . 111.66(17) ?
    C11A C9A C10A . . 112.65(17) ?
    C8A C9A C10A . . 112.55(16) ?
    C11A C9A H9A . . 106.5 ?
    C8A C9A H9A . . 106.5 ?
    C10A C9A H9A . . 106.5 ?
    C1A C10A C19A . . 107.42(18) ?
    C1A C10A C5A . . 106.78(17) ?
    C19A C10A C5A . . 112.49(18) ?
    C1A C10A C9A . . 112.19(17) ?
    C19A C10A C9A . . 110.26(17) ?
    C5A C10A C9A . . 107.72(16) ?
    C12A C11A C9A . . 113.32(18) ?
    C12A C11A H11A . . 108.9 ?
    C9A C11A H11A . . 108.9 ?
    C12A C11A H11B . . 108.9 ?
    C9A C11A H11B . . 108.9 ?
    H11A C11A H11B . . 107.7 ?
    C11A C12A C13A . . 111.88(19) ?
    C11A C12A H12A . . 109.2 ?
    C13A C12A H12A . . 109.2 ?
    C11A C12A H12B . . 109.2 ?
    C13A C12A H12B . . 109.2 ?
    H12A C12A H12B . . 107.9 ?
    C14A C13A C12A . . 107.73(16) ?
    C14A C13A C18A . . 111.95(18) ?
    C12A C13A C18A . . 111.19(19) ?
    C14A C13A C17A . . 98.83(16) ?
    C12A C13A C17A . . 116.99(18) ?
    C18A C13A C17A . . 109.56(17) ?
    C8A C14A C15A . . 120.28(18) ?
    C8A C14A C13A . . 112.94(16) ?
    C15A C14A C13A . . 105.21(16) ?
    C8A C14A H14A . . 105.8 ?
    C15A C14A H14A . . 105.8 ?
    C13A C14A H14A . . 105.8 ?
    C14A C15A C16A . . 105.40(18) ?
    C14A C15A H15A . . 110.7 ?
    C16A C15A H15A . . 110.7 ?
    C14A C15A H15B . . 110.7 ?
    C16A C15A H15B . . 110.7 ?
    H15A C15A H15B . . 108.8 ?
    C15A C16A C17A . . 105.41(17) ?
    C15A C16A H16A . . 110.7 ?
    C17A C16A H16A . . 110.7 ?
    C15A C16A H16B . . 110.7 ?
    C17A C16A H16B . . 110.7 ?
    H16A C16A H16B . . 108.8 ?
    C2OA C17A C16A . . 114.21(18) ?
    C2OA C17A C13A . . 113.82(18) ?
    C16A C17A C13A . . 104.44(17) ?
    C2OA C17A H17A . . 108.0 ?
    C16A C17A H17A . . 108.0 ?
    C13A C17A H17A . . 108.0 ?
    C13A C18A H18A . . 109.5 ?
    C13A C18A H18B . . 109.5 ?
    H18A C18A H18B . . 109.5 ?
    C13A C18A H18C . . 109.5 ?
    H18A C18A H18C . . 109.5 ?
    H18B C18A H18C . . 109.5 ?
    C10A C19A H19A . . 109.5 ?
    C10A C19A H19B . . 109.5 ?
    H19A C19A H19B . . 109.5 ?
    C10A C19A H19C . . 109.5 ?
    H19A C19A H19C . . 109.5 ?
    H19B C19A H19C . . 109.5 ?
    O20A C2OA C21A . . 120.9(2) ?
    O20A C2OA C17A . . 121.8(2) ?
    C21A C2OA C17A . . 117.3(2) ?
    C2OA C21A H21A . . 109.5 ?
    C2OA C21A H21B . . 109.5 ?
    H21A C21A H21B . . 109.5 ?
    C2OA C21A H21C . . 109.5 ?
    H21A C21A H21C . . 109.5 ?
    H21B C21A H21C . . 109.5 ?
    O22A C22A O3A . . 123.6(3) ?
    O22A C22A C23A . . 125.1(3) ?
    O3A C22A C23A . . 111.2(3) ?
    C22A C23A H23A . . 109.5 ?
    C22A C23A H23B . . 109.5 ?
    H23A C23A H23B . . 109.5 ?
    C22A C23A H23C . . 109.5 ?
    H23A C23A H23C . . 109.5 ?
    H23B C23A H23C . . 109.5 ?
    C22A O3A C3A . . 118.7(2) ?
    C5A O5A H5A . . 109.5 ?
    C10B C1B C2B . . 112.8(2) ?
    C10B C1B H1B1 . . 109.0 ?
    C2B C1B H1B1 . . 109.0 ?
    C10B C1B H1B2 . . 109.0 ?
    C2B C1B H1B2 . . 109.0 ?
    H1B1 C1B H1B2 . . 107.8 ?
    C3B C2B C1B . . 111.6(2) ?
    C3B C2B H2B1 . . 109.3 ?
    C1B C2B H2B1 . . 109.3 ?
    C3B C2B H2B2 . . 109.3 ?
    C1B C2B H2B2 . . 109.3 ?
    H2B1 C2B H2B2 . . 108.0 ?
    O3B C3B C4B . . 105.94(19) ?
    O3B C3B C2B . . 109.5(2) ?
    C4B C3B C2B . . 113.0(2) ?
    O3B C3B H3B . . 109.4 ?
    C4B C3B H3B . . 109.4 ?
    C2B C3B H3B . . 109.4 ?
    C3B C4B C5B . . 109.63(18) ?
    C3B C4B H4B1 . . 109.7 ?
    C5B C4B H4B1 . . 109.7 ?
    C3B C4B H4B2 . . 109.7 ?
    C5B C4B H4B2 . . 109.7 ?
    H4B1 C4B H4B2 . . 108.2 ?
    O5B C5B C6B . . 103.56(17) ?
    O5B C5B C4B . . 108.22(17) ?
    C6B C5B C4B . . 111.97(18) ?
    O5B C5B C10B . . 105.17(16) ?
    C6B C5B C10B . . 114.75(17) ?
    C4B C5B C10B . . 112.33(18) ?
    C5B C6B C7B . . 111.59(17) ?
    C5B C6B Cl6B . . 113.16(15) ?
    C7B C6B Cl6B . . 110.58(16) ?
    C5B C6B H6B . . 107.1 ?
    C7B C6B H6B . . 107.1 ?
    Cl6B C6B H6B . . 107.1 ?
    C6B C7B C8B . . 113.37(17) ?
    C6B C7B H7B1 . . 108.9 ?
    C8B C7B H7B1 . . 108.9 ?
    C6B C7B H7B2 . . 108.9 ?
    C8B C7B H7B2 . . 108.9 ?
    H7B1 C7B H7B2 . . 107.7 ?
    C14B C8B C9B . . 108.60(16) ?
    C14B C8B C7B . . 111.40(17) ?
    C9B C8B C7B . . 111.14(16) ?
    C14B C8B H8B . . 108.5 ?
    C9B C8B H8B . . 108.5 ?
    C7B C8B H8B . . 108.5 ?
    C8B C9B C11B . . 111.64(16) ?
    C8B C9B C10B . . 112.05(17) ?
    C11B C9B C10B . . 113.30(18) ?
    C8B C9B H9B . . 106.4 ?
    C11B C9B H9B . . 106.4 ?
    C10B C9B H9B . . 106.4 ?
    C1B C10B C19B . . 108.07(19) ?
    C1B C10B C9B . . 110.56(18) ?
    C19B C10B C9B . . 109.98(17) ?
    C1B C10B C5B . . 106.37(17) ?
    C19B C10B C5B . . 113.47(18) ?
    C9B C10B C5B . . 108.34(17) ?
    C12B C11B C9B . . 114.46(19) ?
    C12B C11B H11C . . 108.6 ?
    C9B C11B H11C . . 108.6 ?
    C12B C11B H11D . . 108.6 ?
    C9B C11B H11D . . 108.6 ?
    H11C C11B H11D . . 107.6 ?
    C13B C12B C11B . . 110.67(18) ?
    C13B C12B H12C . . 109.5 ?
    C11B C12B H12C . . 109.5 ?
    C13B C12B H12D . . 109.5 ?
    C11B C12B H12D . . 109.5 ?
    H12C C12B H12D . . 108.1 ?
    C12B C13B C18B . . 110.66(18) ?
    C12B C13B C17B . . 116.29(17) ?
    C18B C13B C17B . . 110.29(17) ?
    C12B C13B C14B . . 107.65(16) ?
    C18B C13B C14B . . 112.18(17) ?
    C17B C13B C14B . . 99.29(15) ?
    C15B C14B C8B . . 119.41(17) ?
    C15B C14B C13B . . 104.89(16) ?
    C8B C14B C13B . . 113.20(17) ?
    C15B C14B H14B . . 106.1 ?
    C8B C14B H14B . . 106.1 ?
    C13B C14B H14B . . 106.1 ?
    C14B C15B C16B . . 104.71(17) ?
    C14B C15B H15C . . 110.8 ?
    C16B C15B H15C . . 110.8 ?
    C14B C15B H15D . . 110.8 ?
    C16B C15B H15D . . 110.8 ?
    H15C C15B H15D . . 108.9 ?
    C17B C16B C15B . . 106.46(17) ?
    C17B C16B H16C . . 110.4 ?
    C15B C16B H16C . . 110.4 ?
    C17B C16B H16D . . 110.4 ?
    C15B C16B H16D . . 110.4 ?
    H16C C16B H16D . . 108.6 ?
    C20B C17B C16B . . 115.49(19) ?
    C20B C17B C13B . . 113.85(17) ?
    C16B C17B C13B . . 103.31(17) ?
    C20B C17B H17B . . 107.9 ?
    C16B C17B H17B . . 107.9 ?
    C13B C17B H17B . . 107.9 ?
    C13B C18B H18D . . 109.5 ?
    C13B C18B H18E . . 109.5 ?
    H18D C18B H18E . . 109.5 ?
    C13B C18B H18F . . 109.5 ?
    H18D C18B H18F . . 109.5 ?
    H18E C18B H18F . . 109.5 ?
    C10B C19B H19D . . 109.5 ?
    C10B C19B H19E . . 109.5 ?
    H19D C19B H19E . . 109.5 ?
    C10B C19B H19F . . 109.5 ?
    H19D C19B H19F . . 109.5 ?
    H19E C19B H19F . . 109.5 ?
    O20B C20B C21B . . 120.9(2) ?
    O20B C20B C17B . . 121.3(2) ?
    C21B C20B C17B . . 117.8(2) ?
    C20B C21B H21D . . 109.5 ?
    C20B C21B H21E . . 109.5 ?
    H21D C21B H21E . . 109.5 ?
    C20B C21B H21F . . 109.5 ?
    H21D C21B H21F . . 109.5 ?
    H21E C21B H21F . . 109.5 ?
    O22B C22B O3B . . 122.9(2) ?
    O22B C22B C23B . . 124.6(3) ?
    O3B C22B C23B . . 112.5(2) ?
    C22B C23B H23D . . 109.5 ?
    C22B C23B H23E . . 109.5 ?
    H23D C23B H23E . . 109.5 ?
    C22B C23B H23F . . 109.5 ?
    H23D C23B H23F . . 109.5 ?
    H23E C23B H23F . . 109.5 ?
    C22B O3B C3B . . 117.69(19) ?
    C5B O5B H5B . . 109.5 ?
loop_
    _geom_torsion_atom_site_label_1
    _geom_torsion_atom_site_label_2
    _geom_torsion_atom_site_label_3
    _geom_torsion_atom_site_label_4
    _geom_torsion_site_symmetry_1
    _geom_torsion_site_symmetry_2
    _geom_torsion_site_symmetry_3
    _geom_torsion_site_symmetry_4
    _geom_torsion
    _geom_torsion_publ_flag
    C10A C1A C2A C3A . . . . -54.8(3) ?
    C1A C2A C3A O3A . . . . 167.5(2) ?
    C1A C2A C3A C4A . . . . 51.0(3) ?
    O3A C3A C4A C5A . . . . -172.38(18) ?
    C2A C3A C4A C5A . . . . -53.1(3) ?
    C3A C4A C5A O5A . . . . -57.7(2) ?
    C3A C4A C5A C6A . . . . -172.21(19) ?
    C3A C4A C5A C10A . . . . 57.5(2) ?
    O5A C5A C6A C7A . . . . 63.2(2) ?
    C4A C5A C6A C7A . . . . -178.95(19) ?
    C10A C5A C6A C7A . . . . -50.1(2) ?
    O5A C5A C6A Cl6A . . . . -170.33(14) ?
    C4A C5A C6A Cl6A . . . . -52.5(2) ?
    C10A C5A C6A Cl6A . . . . 76.3(2) ?
    C5A C6A C7A C8A . . . . 49.3(3) ?
    Cl6A C6A C7A C8A . . . . -78.9(2) ?
    C6A C7A C8A C14A . . . . -175.11(18) ?
    C6A C7A C8A C9A . . . . -53.1(2) ?
    C14A C8A C9A C11A . . . . -51.9(2) ?
    C7A C8A C9A C11A . . . . -174.15(19) ?
    C14A C8A C9A C10A . . . . -179.76(17) ?
    C7A C8A C9A C10A . . . . 58.0(2) ?
    C2A C1A C10A C19A . . . . -63.7(3) ?
    C2A C1A C10A C5A . . . . 57.1(2) ?
    C2A C1A C10A C9A . . . . 174.93(19) ?
    O5A C5A C10A C1A . . . . 60.0(2) ?
    C4A C5A C10A C1A . . . . -58.0(2) ?
    C6A C5A C10A C1A . . . . 172.66(18) ?
    O5A C5A C10A C19A . . . . 177.57(17) ?
    C4A C5A C10A C19A . . . . 59.6(2) ?
    C6A C5A C10A C19A . . . . -69.8(2) ?
    O5A C5A C10A C9A . . . . -60.7(2) ?
    C4A C5A C10A C9A . . . . -178.72(18) ?
    C6A C5A C10A C9A . . . . 52.0(2) ?
    C11A C9A C10A C1A . . . . 59.4(2) ?
    C8A C9A C10A C1A . . . . -173.28(17) ?
    C11A C9A C10A C19A . . . . -60.3(2) ?
    C8A C9A C10A C19A . . . . 67.0(2) ?
    C11A C9A C10A C5A . . . . 176.62(19) ?
    C8A C9A C10A C5A . . . . -56.1(2) ?
    C8A C9A C11A C12A . . . . 50.0(3) ?
    C10A C9A C11A C12A . . . . 177.81(19) ?
    C9A C11A C12A C13A . . . . -52.9(3) ?
    C11A C12A C13A C14A . . . . 56.2(2) ?
    C11A C12A C13A C18A . . . . -66.8(2) ?
    C11A C12A C13A C17A . . . . 166.34(18) ?
    C7A C8A C14A C15A . . . . -52.7(3) ?
    C9A C8A C14A C15A . . . . -175.50(18) ?
    C7A C8A C14A C13A . . . . -177.93(17) ?
    C9A C8A C14A C13A . . . . 59.3(2) ?
    C12A C13A C14A C8A . . . . -60.9(2) ?
    C18A C13A C14A C8A . . . . 61.6(2) ?
    C17A C13A C14A C8A . . . . 176.94(17) ?
    C12A C13A C14A C15A . . . . 166.02(18) ?
    C18A C13A C14A C15A . . . . -71.4(2) ?
    C17A C13A C14A C15A . . . . 43.9(2) ?
    C8A C14A C15A C16A . . . . -158.59(19) ?
    C13A C14A C15A C16A . . . . -29.8(2) ?
    C14A C15A C16A C17A . . . . 2.4(2) ?
    C15A C16A C17A C2OA . . . . 149.9(2) ?
    C15A C16A C17A C13A . . . . 25.0(2) ?
    C14A C13A C17A C2OA . . . . -167.17(19) ?
    C12A C13A C17A C2OA . . . . 77.7(2) ?
    C18A C13A C17A C2OA . . . . -50.0(3) ?
    C14A C13A C17A C16A . . . . -42.0(2) ?
    C12A C13A C17A C16A . . . . -157.10(19) ?
    C18A C13A C17A C16A . . . . 75.2(2) ?
    C16A C17A C2OA O20A . . . . -23.3(3) ?
    C13A C17A C2OA O20A . . . . 96.5(3) ?
    C16A C17A C2OA C21A . . . . 159.6(3) ?
    C13A C17A C2OA C21A . . . . -80.6(3) ?
    O22A C22A O3A C3A . . . . -0.9(5) ?
    C23A C22A O3A C3A . . . . 177.9(3) ?
    C2A C3A O3A C22A . . . . 89.1(3) ?
    C4A C3A O3A C22A . . . . -149.6(2) ?
    C10B C1B C2B C3B . . . . -54.8(3) ?
    C1B C2B C3B O3B . . . . 170.9(2) ?
    C1B C2B C3B C4B . . . . 53.1(3) ?
    O3B C3B C4B C5B . . . . -174.52(18) ?
    C2B C3B C4B C5B . . . . -54.7(3) ?
    C3B C4B C5B O5B . . . . -56.8(2) ?
    C3B C4B C5B C6B . . . . -170.28(19) ?
    C3B C4B C5B C10B . . . . 58.9(2) ?
    O5B C5B C6B C7B . . . . 62.7(2) ?
    C4B C5B C6B C7B . . . . 179.12(17) ?
    C10B C5B C6B C7B . . . . -51.3(2) ?
    O5B C5B C6B Cl6B . . . . -171.77(12) ?
    C4B C5B C6B Cl6B . . . . -55.4(2) ?
    C10B C5B C6B Cl6B . . . . 74.2(2) ?
    C5B C6B C7B C8B . . . . 50.8(2) ?
    Cl6B C6B C7B C8B . . . . -76.1(2) ?
    C6B C7B C8B C14B . . . . -175.41(19) ?
    C6B C7B C8B C9B . . . . -54.2(2) ?
    C14B C8B C9B C11B . . . . -52.0(2) ?
    C7B C8B C9B C11B . . . . -174.88(18) ?
    C14B C8B C9B C10B . . . . 179.71(17) ?
    C7B C8B C9B C10B . . . . 56.8(2) ?
    C2B C1B C10B C19B . . . . -65.9(3) ?
    C2B C1B C10B C9B . . . . 173.7(2) ?
    C2B C1B C10B C5B . . . . 56.3(3) ?
    C8B C9B C10B C1B . . . . -171.23(18) ?
    C11B C9B C10B C1B . . . . 61.4(2) ?
    C8B C9B C10B C19B . . . . 69.5(2) ?
    C11B C9B C10B C19B . . . . -57.9(2) ?
    C8B C9B C10B C5B . . . . -55.0(2) ?
    C11B C9B C10B C5B . . . . 177.55(19) ?
    O5B C5B C10B C1B . . . . 58.7(2) ?
    C6B C5B C10B C1B . . . . 171.78(18) ?
    C4B C5B C10B C1B . . . . -58.8(2) ?
    O5B C5B C10B C19B . . . . 177.35(18) ?
    C6B C5B C10B C19B . . . . -69.5(2) ?
    C4B C5B C10B C19B . . . . 59.9(2) ?
    O5B C5B C10B C9B . . . . -60.2(2) ?
    C6B C5B C10B C9B . . . . 52.9(2) ?
    C4B C5B C10B C9B . . . . -177.70(18) ?
    C8B C9B C11B C12B . . . . 50.6(3) ?
    C10B C9B C11B C12B . . . . 178.2(2) ?
    C9B C11B C12B C13B . . . . -53.0(3) ?
    C11B C12B C13B C18B . . . . -66.9(2) ?
    C11B C12B C13B C17B . . . . 166.29(18) ?
    C11B C12B C13B C14B . . . . 56.0(2) ?
    C9B C8B C14B C15B . . . . -175.70(17) ?
    C7B C8B C14B C15B . . . . -53.0(2) ?
    C9B C8B C14B C13B . . . . 60.1(2) ?
    C7B C8B C14B C13B . . . . -177.21(18) ?
    C12B C13B C14B C15B . . . . 165.70(18) ?
    C18B C13B C14B C15B . . . . -72.3(2) ?
    C17B C13B C14B C15B . . . . 44.17(19) ?
    C12B C13B C14B C8B . . . . -62.5(2) ?
    C18B C13B C14B C8B . . . . 59.5(2) ?
    C17B C13B C14B C8B . . . . 176.00(16) ?
    C8B C14B C15B C16B . . . . -156.10(19) ?
    C13B C14B C15B C16B . . . . -27.9(2) ?
    C14B C15B C16B C17B . . . . 0.2(2) ?
    C15B C16B C17B C20B . . . . 152.35(19) ?
    C15B C16B C17B C13B . . . . 27.4(2) ?
    C12B C13B C17B C20B . . . . 75.8(2) ?
    C18B C13B C17B C20B . . . . -51.3(2) ?
    C14B C13B C17B C20B . . . . -169.18(18) ?
    C12B C13B C17B C16B . . . . -158.21(17) ?
    C18B C13B C17B C16B . . . . 74.8(2) ?
    C14B C13B C17B C16B . . . . -43.16(19) ?
    C16B C17B C20B O20B . . . . -29.8(3) ?
    C13B C17B C20B O20B . . . . 89.5(3) ?
    C16B C17B C20B C21B . . . . 151.2(2) ?
    C13B C17B C20B C21B . . . . -89.5(3) ?
    O22B C22B O3B C3B . . . . 2.0(5) ?
    C23B C22B O3B C3B . . . . 179.9(3) ?
    C4B C3B O3B C22B . . . . -150.3(2) ?
    C2B C3B O3B C22B . . . . 87.5(3) ?
loop_
    _geom_hbond_atom_site_label_D
    _geom_hbond_atom_site_label_H
    _geom_hbond_atom_site_label_A
    _geom_hbond_site_symmetry_A
    _geom_hbond_distance_DH
    _geom_hbond_distance_HA
    _geom_hbond_distance_DA
    _geom_hbond_angle_DHA
    O5A H5A O20A 1_454 0.82 1.98 2.795(2) 171.0
    O5B H5B O20B 1_554 0.82 1.98 2.783(2) 164.7
data_global
_journal_date_recd_electronic     2008-06-12
_journal_date_accepted     2008-06-26
_journal_name_full     'Acta Crystallographica, Section E'
_journal_year     2008
_journal_volume     64
_journal_issue      8
_journal_page_first     o1420
_journal_page_last     o1420
_journal_paper_category     QO
_journal_coeditor_code     IM2073
_publ_contact_author_name     'Jos\'e A. Paix\~ao'
_publ_contact_author_address
;
CEMDRX, Departamento de F\'isica, Faculdade de Ci\^encias e Tecnologia,
 Universidade de Coimbra, P-3004-516, Coimbra, Portugal
;
_publ_contact_author_email     jap@pollux.fis.uc.pt
_publ_contact_author_fax     351-239-829158
_publ_contact_author_phone     351-239-410644
_publ_section_title
;
6\b-Chloro-5\a-hydroxy-20-oxopregnan-3\b-yl acetate
;
loop_
    _publ_author_name
    _publ_author_footnote
    _publ_author_address
    'Pinto, Rui M. A.'
;
?
;
;
Laborat\'orio de Qu\'imica Farmac\^eutica, Faculdade de Farm\'acia,
Universidade de Coimbra, P-3000-295 Coimbra, Portugal
;
    'Salvador, Jorge A. R.' .
;
Laborat\'orio de Qu\'imica Farmac\^eutica, Faculdade de Farm\'acia,
Universidade de Coimbra, P-3000-295 Coimbra, Portugal
;
    'Paix\~ao, Jos\'e A.'
;
Corresponding author
;
;
CEMDRX, Departamento de F\'isica, Faculdade de Ci\^encias e Tecnologia,
Universidade de Coimbra, P-3004-516, Coimbra, Portugal
;
    'Matos Beja, Ana' .
;
CEMDRX, Departamento de F\'isica, Faculdade de Ci\^encias e Tecnologia,
Universidade de Coimbra, P-3004-516, Coimbra, Portugal
;
    'Ramos Silva, Manuela' .
;
CEMDRX, Departamento de F\'isica, Faculdade de Ci\^encias e Tecnologia,
Universidade de Coimbra, P-3004-516, Coimbra, Portugal
;
