# Supplementary material for: 6β-Chloro-5α-hydr­oxy-20-oxopregnan-3β-yl acetate
Source: Acta Crystallogr Sect E Struct Rep Online. 2008 Jul 5;64(Pt 8):o1420. doi: 10.1107/S1600536808019478 (PMC2962054; doi:10.1107/S1600536808019478)
Supplement: Supplementary file 2 [file e-64-o1420-Isup2.hkl]

# 
# h,k,l, Fc-squared, Fo-squared, sigma(Fo-squared) and status flag 
# 
data_I
_shelx_title ' RuiAP rx8.1                      P21' 
_shelx_refln_list_code          4 
_shelx_F_calc_maximum      176.37 
_exptl_crystal_F_000       888.00 
_reflns_d_resolution_high  0.7423 
 
loop_ 
 _symmetry_equiv_pos_as_xyz 
 'x, y, z' 
 '-x, y+1/2, -z' 
 
_cell_length_a     7.6862 
_cell_length_b    27.4840 
_cell_length_c    11.1863 
_cell_angle_alpha  90.000 
_cell_angle_beta  110.094 
_cell_angle_gamma  90.000 
 
_shelx_F_squared_multiplier     1.000 
 
loop_ 
 _refln_index_h 
 _refln_index_k 
 _refln_index_l 
 _refln_F_squared_calc 
 _refln_F_squared_meas 
 _refln_F_squared_sigma 
 _refln_observed_status 
   0 -36   0       15.82       18.71      8.49 o 
   1 -36   0        6.99       13.87     14.35 o 
   1 -35   0       12.04       26.52      7.79 o 
   2 -35   0        8.72        6.09     12.54 o 
   0 -34   0       70.77       65.58     14.81 o 
   1 -34   0       69.44       75.25      9.33 o 
   2 -34   0        1.44       -6.74      6.74 o 
   3 -34   0        0.10        6.69      8.51 o 
   1 -33   0       73.21       56.88      6.92 o 
   2 -33   0       20.05       23.95      7.34 o 
   3 -33   0        7.90        8.56      7.94 o 
   4 -33   0        8.70        9.82      6.10 o 
   0 -32   0        7.43        6.67      5.68 o 
   1 -32   0      191.27      190.57      8.21 o 
   2 -32   0       53.68       56.44      7.10 o 
   3 -32   0       19.81       30.39      6.47 o 
   4 -32   0        9.12        1.94      5.78 o 
   1 -31   0        4.35       -2.19      4.39 o 
   2 -31   0       28.99       20.81      4.44 o 
   3 -31   0       18.54       13.68      6.34 o 
   4 -31   0       14.39       14.27      5.89 o 
   5 -31   0        5.83       15.68      5.13 o 
   0 -30   0      175.84      159.38      8.36 o 
   1 -30   0        2.24       -2.64      3.99 o 
   2 -30   0        3.86        6.23      4.09 o 
   3 -30   0       24.98       29.03      5.27 o 
   4 -30   0        0.68        6.67      5.62 o 
   5 -30   0       19.57       30.39      5.24 o 
   1 -29   0      148.39      141.24      6.18 o 
   2 -29   0       37.14       36.79      5.05 o 
   3 -29   0       58.32       62.74      6.61 o 
   4 -29   0       43.02       37.53      7.30 o 
   5 -29   0        1.60       -2.34      4.57 o 
   0 -28   0       14.87       14.71      5.37 o 
   1 -28   0       87.60       79.83      4.94 o 
   2 -28   0       42.83       51.46      4.46 o 
   3 -28   0       22.81       30.19      4.25 o 
   4 -28   0       57.69       49.09      4.79 o 
   5 -28   0        3.97        4.95      4.83 o 
   6 -28   0        1.96        3.60      9.79 o 
   1 -27   0       61.08       55.84      4.29 o 
   2 -27   0      233.87      217.82      6.42 o 
   3 -27   0      113.20      118.18      4.97 o 
   4 -27   0      115.48      123.56      9.28 o 
   5 -27   0      121.15      116.72      5.80 o 
   6 -27   0        4.87       -3.52      8.83 o 
   0 -26   0       90.48       92.27      5.70 o 
   1 -26   0      321.10      296.90      9.13 o 
   2 -26   0      101.53      101.02      4.98 o 
   3 -26   0       26.32       25.12      3.75 o 
   4 -26   0       61.01       65.66      4.10 o 
   5 -26   0       14.67       15.72      4.48 o 
   6 -26   0        2.86        4.64      5.26 o 
   1 -25   0        4.25        5.57      3.03 o 
   2 -25   0      244.10      241.74      7.01 o 
   3 -25   0      108.27       87.09      4.41 o 
   4 -25   0        8.45       11.65      3.36 o 
   5 -25   0       46.90       56.88      7.02 o 
   6 -25   0       10.18        3.57      8.87 o 
   7 -25   0        4.63       -2.98      9.74 o 
   0 -24   0        9.18       10.29      4.17 o 
   1 -24   0       19.07       19.09      2.91 o 
   2 -24   0       19.20       19.20      2.85 o 
   3 -24   0      141.76      131.42      6.77 o 
   4 -24   0      141.01      141.25      8.70 o 
   5 -24   0       30.44       36.04      8.65 o 
   6 -24   0       13.23        3.97      4.70 o 
   7 -24   0       18.28       18.96     17.48 o 
   1 -23   0      116.85      117.71      5.44 o 
   2 -23   0      361.90      333.47      5.57 o 
   3 -23   0        3.53        4.31      4.09 o 
   4 -23   0      102.46       89.74      4.16 o 
   5 -23   0      135.58      124.27      9.89 o 
   6 -23   0       15.35        9.88      5.33 o 
   7 -23   0        2.90      -10.44     12.79 o 
   0 -22   0       49.02       43.43      4.68 o 
   1 -22   0      255.00      231.18      4.33 o 
   2 -22   0      296.93      292.77      5.28 o 
   3 -22   0        8.01       10.10      2.90 o 
   4 -22   0      284.35      266.39      5.77 o 
   5 -22   0       18.58       27.41      3.67 o 
   6 -22   0      111.96      127.28      6.74 o 
   7 -22   0        6.31        9.36      9.76 o 
   1 -21   0      225.92      236.41      4.14 o 
   2 -21   0      393.60      360.65      5.56 o 
   3 -21   0      341.55      317.58      5.85 o 
   4 -21   0       76.42       72.37      3.73 o 
   5 -21   0      268.24      274.09     14.94 o 
   6 -21   0       10.92        8.69      4.31 o 
   7 -21   0       14.15       19.70      9.80 o 
   0 -20   0        9.97        7.28      3.09 o 
   1 -20   0       23.91       31.19      2.41 o 
   2 -20   0       97.79       97.96      3.45 o 
   3 -20   0      229.11      200.45      4.84 o 
   4 -20   0       92.78      105.54      4.10 o 
   5 -20   0       91.04       98.48      4.56 o 
   6 -20   0       12.93       18.76      4.32 o 
   7 -20   0       11.14        6.56      8.64 o 
   8 -20   0        3.19       -1.04      9.94 o 
   1 -19   0       16.74       14.88      2.18 o 
   2 -19   0       34.80       38.27      2.49 o 
   3 -19   0      698.20      655.18      7.46 o 
   4 -19   0      167.99      175.53      4.39 o 
   5 -19   0       47.33       51.76      3.58 o 
   6 -19   0       57.33       64.01      4.72 o 
   7 -19   0       20.53       22.77      9.32 o 
   8 -19   0       12.93        1.98      9.69 o 
   0 -18   0     1431.60     1408.01     12.32 o 
   1 -18   0      118.52      117.27      3.44 o 
   2 -18   0      519.38      482.51      4.82 o 
   3 -18   0      202.97      189.40      4.59 o 
   4 -18   0        0.75        3.27      2.49 o 
   5 -18   0        6.71        6.46      2.52 o 
   6 -18   0      117.33      112.55      7.85 o 
   7 -18   0        6.22       -8.24      8.24 o 
   8 -18   0       52.22       50.04     13.17 o 
   1 -17   0      412.99      411.60      4.14 o 
   2 -17   0       20.87       23.60      1.88 o 
   3 -17   0      271.04      244.04      4.15 o 
   4 -17   0      146.09      150.29      3.89 o 
   5 -17   0      205.84      212.42      3.95 o 
   6 -17   0       49.28       55.37      3.82 o 
   7 -17   0        7.32       25.46      9.06 o 
   8 -17   0        9.12        8.46     10.23 o 
   0 -16   0      507.70      503.83      5.41 o 
   1 -16   0      928.31      912.43      5.75 o 
   2 -16   0      247.78      258.21      3.22 o 
   3 -16   0       46.47       48.65      2.44 o 
   4 -16   0       23.64       21.37      3.10 o 
   5 -16   0       44.57       43.33      4.42 o 
   6 -16   0      119.45      113.37      7.76 o 
   7 -16   0       82.42       71.37     10.39 o 
   8 -16   0       14.66       11.74      9.46 o 
   1 -15   0       67.12       67.66      1.87 o 
   2 -15   0      441.26      421.11      3.75 o 
   3 -15   0       23.98       22.50      1.90 o 
   4 -15   0        2.35        3.51      1.94 o 
   5 -15   0       65.27       59.95      3.81 o 
   6 -15   0        0.35       -2.30      3.18 o 
   7 -15   0       26.38       19.54      6.01 o 
   8 -15   0       16.38       19.70      9.92 o 
   0 -14   0      277.41      188.91      4.17 o 
   1 -14   0     1240.73     1266.85      7.24 o 
   2 -14   0      513.47      528.29      5.21 o 
   3 -14   0      385.79      342.33      5.40 o 
   4 -14   0      115.75       99.50      2.83 o 
   5 -14   0       89.40       91.65      4.45 o 
   6 -14   0       14.92       18.46      4.90 o 
   7 -14   0       71.43       63.24      6.88 o 
   8 -14   0       16.49       20.17      9.68 o 
   1 -13   0      368.37      366.55      3.93 o 
   2 -13   0      974.28      933.54      5.82 o 
   3 -13   0      752.01      652.96      5.13 o 
   4 -13   0      426.59      407.78      4.26 o 
   5 -13   0      302.69      282.95      5.73 o 
   6 -13   0       54.96       56.24      4.48 o 
   7 -13   0       29.82       30.52      6.55 o 
   8 -13   0        9.02       -1.66     10.63 o 
   9 -13   0        1.29        3.90     13.03 o 
   0 -12   0      419.79      399.76      3.91 o 
   1 -12   0      246.97      222.89      2.46 o 
   2 -12   0      286.98      253.30      2.51 o 
   3 -12   0        1.04        4.50      1.30 o 
   4 -12   0      234.45      221.53      3.72 o 
   5 -12   0      458.46      451.72      6.42 o 
   6 -12   0       98.24      100.46      5.08 o 
   7 -12   0        7.00        4.54      5.03 o 
   8 -12   0        3.25        2.94      5.63 o 
   9 -12   0       32.73       36.88     28.19 o 
   1 -11   0       56.07       77.30      2.06 o 
   2 -11   0      658.77      646.31      9.39 o 
   3 -11   0      162.14      149.60      2.88 o 
   4 -11   0       23.41       26.35      2.05 o 
   5 -11   0      103.27       99.51      3.97 o 
   6 -11   0       43.23       47.55      4.26 o 
   7 -11   0        1.30       -2.89      4.95 o 
   8 -11   0        2.42        3.31      5.59 o 
   9 -11   0       12.63       10.12     10.55 o 
   0 -10   0       54.43       45.71      1.50 o 
   1 -10   0      412.56      394.73      3.01 o 
   2 -10   0     2120.29     2143.85      9.87 o 
   3 -10   0      467.85      422.67      3.68 o 
   4 -10   0       16.63       18.35      1.36 o 
   5 -10   0       96.38      112.73      3.45 o 
   6 -10   0      103.98      110.01      7.39 o 
   7 -10   0      136.63      120.71     11.26 o 
   8 -10   0        9.33        7.90      5.53 o 
   9 -10   0       27.09       19.90      7.20 o 
   1  -9   0      212.13      216.99      2.11 o 
   2  -9   0      736.46      724.87      4.37 o 
   3  -9   0      202.22      218.57      2.48 o 
   4  -9   0      347.26      342.44      3.11 o 
   5  -9   0      253.10      287.86      6.87 o 
   6  -9   0      397.79      389.68      8.50 o 
   7  -9   0       15.86       12.68      4.49 o 
   8  -9   0        7.97        5.41      5.71 o 
   9  -9   0        2.32        2.25      6.40 o 
   0  -8   0    11471.21    11473.85     68.35 o 
   1  -8   0     2739.10     2652.94     11.25 o 
   2  -8   0       54.15       60.50      1.44 o 
   3  -8   0      134.68      126.23      1.98 o 
   4  -8   0       35.77       47.54      1.37 o 
   5  -8   0      237.34      205.18      3.58 o 
   6  -8   0       79.72       87.03      4.17 o 
   7  -8   0      153.20      168.37      7.08 o 
   8  -8   0       33.12       41.93     11.45 o 
   9  -8   0       13.11       14.99      7.01 o 
   1  -7   0      324.62      333.32      2.34 o 
   2  -7   0      181.51      152.74      2.29 o 
   3  -7   0      625.74      673.29      5.60 o 
   4  -7   0      317.27      315.41      3.31 o 
   5  -7   0      121.24      106.94      4.08 o 
   6  -7   0       84.19       94.48      4.82 o 
   7  -7   0      124.40      107.20      5.86 o 
   8  -7   0       14.04       20.55      5.93 o 
   9  -7   0       31.40       29.60      7.61 o 
   0  -6   0      410.39      408.90      3.08 o 
   1  -6   0      329.15      304.33      2.94 o 
   2  -6   0     1761.60     1792.27     11.61 o 
   3  -6   0      583.25      589.82      4.15 o 
   4  -6   0      123.86      128.61      2.82 o 
   5  -6   0        9.39        9.25      2.39 o 
   6  -6   0       16.34       21.30      3.31 o 
   7  -6   0       65.22       76.39      5.24 o 
   8  -6   0       24.43       14.20      8.92 o 
   9  -6   0       18.50       15.67     10.72 o 
   1  -5   0     7271.24     7659.24     31.27 o 
   2  -5   0     3260.21     3157.42     15.76 o 
   3  -5   0     1049.46      995.93      5.89 o 
   4  -5   0     1142.97     1156.29     13.70 o 
   5  -5   0      299.34      272.40      5.27 o 
   6  -5   0      108.64      109.75      5.12 o 
   7  -5   0       12.86       15.26      4.23 o 
   8  -5   0        1.04        3.08      5.46 o 
   9  -5   0        7.95        7.45      6.46 o 
   0  -4   0    27691.02    27378.50    198.83 o 
   1  -4   0    15796.43    15468.67     72.58 o 
   2  -4   0      697.40      655.31      4.08 o 
   3  -4   0      244.61      310.00      2.82 o 
   4  -4   0      114.75      131.88      2.76 o 
   5  -4   0       82.48       89.32      2.96 o 
   6  -4   0      231.26      229.31      6.58 o 
   7  -4   0       78.89       86.28      6.23 o 
   8  -4   0       16.68       36.02     14.50 o 
   9  -4   0        8.18       22.46      6.84 o 
   1  -3   0     9482.05     9152.58     42.41 o 
   2  -3   0      447.03      517.71      6.81 o 
   3  -3   0      543.48      478.82      3.90 o 
   4  -3   0      779.86      878.36      8.02 o 
   5  -3   0       70.56       68.89      2.70 o 
   6  -3   0       39.07       34.54      7.52 o 
   7  -3   0       75.44       64.42      7.41 o 
   8  -3   0        8.25        1.33      6.37 o 
   9  -3   0       40.42       39.71      9.14 o 
   1  -2   0     2056.74     2075.16     10.61 o 
   2  -2   0     3380.14     3253.11     16.40 o 
   3  -2   0     2771.75     2903.25     14.59 o 
   4  -2   0      418.16      436.67      4.52 o 
   5  -2   0      124.33      111.57      3.07 o 
   6  -2   0      134.45      121.92      6.69 o 
   7  -2   0       92.70       90.80      7.33 o 
   8  -2   0       11.51        6.36      6.60 o 
   9  -2   0       31.17       29.78     14.81 o 
   1  -1   0    12949.40    12410.08     58.76 o 
   2  -1   0      251.27      279.77      2.79 o 
   3  -1   0     1244.22     1198.54      6.93 o 
   4  -1   0      907.04      988.49     14.39 o 
   5  -1   0      261.41      244.63      4.20 o 
   6  -1   0      234.16      214.03     10.98 o 
   7  -1   0       22.58       25.89      5.95 o 
   8  -1   0        2.04       -5.04      5.86 o 
   9  -1   0       36.70       51.53     11.02 o 
   1   0   0      551.01      493.37      3.49 o 
   2   0   0     6244.81     6025.37     29.29 o 
   3   0   0     4512.01     4738.32     24.35 o 
   4   0   0      129.84      136.52      2.70 o 
   5   0   0        9.99       18.57      2.62 o 
   6   0   0      512.74      505.36      8.90 o 
   7   0   0       35.46       55.54      7.54 o 
   8   0   0        3.36       -4.24      6.38 o 
   9   0   0       24.41       22.09     10.09 o 
   1   1   0    12948.53    12449.08     76.89 o 
   2   1   0      259.04      273.82      3.62 o 
   3   1   0     1221.91     1217.18      7.03 o 
   4   1   0      889.10      946.60     13.75 o 
   5   1   0      266.07      245.40      5.25 o 
   6   1   0      233.86      221.57      6.42 o 
   7   1   0       23.22       15.22      9.47 o 
   8   1   0        2.06       -4.24      6.28 o 
   9   1   0       36.35       17.82     14.47 o 
   1   2   0     1992.83     1999.89     10.22 o 
   2   2   0     3353.65     3241.47     17.29 o 
   3   2   0     2746.90     2878.52     15.19 o 
   4   2   0      419.53      444.78      4.60 o 
   5   2   0      124.98      107.07      2.82 o 
   6   2   0      129.09      115.78      5.23 o 
   7   2   0       94.30       77.62      8.47 o 
   8   2   0       10.73       12.25      8.41 o 
   9   2   0       32.11       26.56     10.52 o 
   1   3   0     9408.20     9020.62     41.72 o 
   2   3   0      475.54      526.62      7.38 o 
   3   3   0      566.40      509.69      3.84 o 
   4   3   0      819.88      939.65      7.60 o 
   5   3   0       66.13       62.03      2.70 o 
   6   3   0       37.52       43.69      5.22 o 
   7   3   0       72.99       72.93      6.82 o 
   8   3   0        8.34        3.21      8.04 o 
   9   3   0       40.93       19.97      9.99 o 
   0   4   0    27690.46    26682.97    189.91 o 
   1   4   0    15796.84    15283.24     71.55 o 
   2   4   0      695.47      646.43      4.55 o 
   3   4   0      245.59      307.62      3.96 o 
   4   4   0      113.31      136.99      2.16 o 
   5   4   0       82.61       93.21      3.00 o 
   6   4   0      230.54      235.58      7.39 o 
   7   4   0       78.76       65.20      6.92 o 
   8   4   0       16.66       29.98      8.68 o 
   9   4   0        8.22        9.61      9.66 o 
   1   5   0     7319.75     7546.71     44.06 o 
   2   5   0     3273.16     3211.52     17.24 o 
   3   5   0     1037.96     1010.12      6.83 o 
   4   5   0     1134.14     1196.84     11.82 o 
   5   5   0      294.83      288.68      6.83 o 
   6   5   0      103.46      100.93      5.68 o 
   7   5   0       13.17       21.72      6.37 o 
   8   5   0        1.00        2.78      7.76 o 
   9   5   0        8.16       12.56     10.02 o 
   0   6   0      416.39      407.88      4.21 o 
   1   6   0      354.26      324.89      4.80 o 
   2   6   0     1744.87     1778.29     18.00 o 
   3   6   0      591.51      586.61      4.60 o 
   4   6   0      123.65      134.13      2.18 o 
   5   6   0        8.57       10.21      2.17 o 
   6   6   0       15.71       19.44      4.29 o 
   7   6   0       68.44       68.56      7.05 o 
   8   6   0       24.81       37.37      8.56 o 
   9   6   0       18.21        7.44     24.45 o 
   1   7   0      328.61      334.04      2.73 o 
   2   7   0      177.25      151.13      2.06 o 
   3   7   0      640.85      669.89      5.39 o 
   4   7   0      327.70      314.24      3.29 o 
   5   7   0      118.94      105.37      3.90 o 
   6   7   0       85.84       96.83      4.90 o 
   7   7   0      125.99      125.38      8.27 o 
   8   7   0       14.32       18.06      8.50 o 
   9   7   0       31.52       18.20     11.25 o 
   0   8   0    11471.45    11449.71     80.33 o 
   1   8   0     2758.62     2647.66     12.89 o 
   2   8   0       45.12       51.11      2.91 o 
   3   8   0      137.33      125.06      2.44 o 
   4   8   0       35.97       46.55      1.63 o 
   5   8   0      236.96      212.40      4.99 o 
   6   8   0       84.66       91.60      4.71 o 
   7   8   0      155.42      166.43     10.69 o 
   8   8   0       34.67       17.20      8.51 o 
   9   8   0       14.31        7.51      9.75 o 
   1   9   0      207.24      218.37      2.56 o 
   2   9   0      721.98      703.37      5.11 o 
   3   9   0      193.77      213.37      2.88 o 
   4   9   0      345.26      337.63      3.72 o 
   5   9   0      250.78      270.87      5.00 o 
   6   9   0      395.14      410.01      8.20 o 
   7   9   0       16.08        2.28      8.94 o 
   8   9   0        7.88       -1.77      7.85 o 
   9   9   0        2.36        3.74     31.12 o 
   0  10   0       49.40       39.81      1.91 o 
   1  10   0      393.28      381.50      4.22 o 
   2  10   0     2122.45     2140.19     13.64 o 
   3  10   0      469.40      437.84      4.04 o 
   4  10   0       17.05       18.45      1.85 o 
   5  10   0       96.43       89.50      3.54 o 
   6  10   0      107.62      127.16      5.37 o 
   7  10   0      133.46      102.86     17.57 o 
   8  10   0        8.70       14.86      8.17 o 
   9  10   0       27.65        8.14     10.06 o 
   1  11   0       60.78       76.66      1.84 o 
   2  11   0      650.45      653.06     12.12 o 
   3  11   0      173.20      168.01      2.68 o 
   4  11   0       25.56       29.00      2.01 o 
   5  11   0       96.19       88.76      2.90 o 
   6  11   0       45.93       47.44      4.15 o 
   7  11   0        1.35       13.38      7.36 o 
   8  11   0        2.39       -5.47     12.68 o 
   9  11   0       12.58       11.92     14.19 o 
   0  12   0      419.59      394.68      8.08 o 
   1  12   0      246.62      218.32      2.64 o 
   2  12   0      285.98      257.96      3.47 o 
   3  12   0        1.08        2.03      1.39 o 
   4  12   0      234.83      230.83      4.16 o 
   5  12   0      456.87      473.10      5.45 o 
   6  12   0       99.33      100.65     10.24 o 
   7  12   0        7.00        7.49      6.97 o 
   8  12   0        3.27        5.45      8.34 o 
   9  12   0       32.47       24.43     13.14 o 
   1  13   0      378.34      372.79      4.13 o 
   2  13   0      991.48      946.29      8.03 o 
   3  13   0      744.70      672.12      5.76 o 
   4  13   0      416.12      420.21      5.96 o 
   5  13   0      299.83      306.23      5.84 o 
   6  13   0       56.83       66.48      9.80 o 
   7  13   0       28.71       40.34      9.60 o 
   8  13   0        8.99        4.53     11.30 o 
   9  13   0        1.22        9.72     16.49 o 
   0  14   0      283.23      191.45      4.72 o 
   1  14   0     1213.49     1227.38     13.02 o 
   2  14   0      501.98      505.53      5.14 o 
   3  14   0      391.76      369.12      5.06 o 
   4  14   0      114.69      113.71      4.28 o 
   5  14   0       86.68       91.64      3.41 o 
   6  14   0       14.95       19.42     15.10 o 
   7  14   0       68.63       70.09     23.02 o 
   8  14   0       15.31        5.64      8.44 o 
   1  15   0       66.11       69.39      2.10 o 
   2  15   0      433.93      409.18      4.73 o 
   3  15   0       23.17       22.69      2.48 o 
   4  15   0        3.00        0.57      2.60 o 
   5  15   0       66.91       57.44      3.30 o 
   6  15   0        0.35        4.70      6.61 o 
   7  15   0       26.23       29.83     12.90 o 
   8  15   0       16.42       13.50     13.25 o 
   0  16   0      502.69      478.28     12.69 o 
   1  16   0      951.08      917.99      8.26 o 
   2  16   0      258.36      274.94      4.92 o 
   3  16   0       49.16       48.64      2.95 o 
   4  16   0       23.47       25.83      2.92 o 
   5  16   0       46.68       50.12      3.52 o 
   6  16   0      114.65      118.46      3.98 o 
   7  16   0       83.94      100.29     13.88 o 
   8  16   0       16.12       -0.31      8.71 o 
   1  17   0      415.89      413.25      5.40 o 
   2  17   0       22.30       28.69      2.36 o 
   3  17   0      273.76      249.49      5.01 o 
   4  17   0      147.95      150.70      7.71 o 
   5  17   0      209.36      204.88      5.90 o 
   6  17   0       49.51       53.59      3.47 o 
   7  17   0        7.16        8.43      4.14 o 
   8  17   0        8.78        8.35     12.54 o 
   0  18   0     1432.07     1422.81     24.00 o 
   1  18   0      126.07      123.03      4.18 o 
   2  18   0      519.02      462.63      6.06 o 
   3  18   0      200.35      198.57      5.64 o 
   4  18   0        0.64        6.50      3.01 o 
   5  18   0        6.62        8.55      3.09 o 
   6  18   0      119.62      116.65      3.78 o 
   7  18   0        6.15       14.89      4.40 o 
   8  18   0       52.64       67.62     17.35 o 
   1  19   0       17.49       19.20      3.01 o 
   2  19   0       31.13       34.52      3.29 o 
   3  19   0      685.95      667.14     16.01 o 
   4  19   0      167.46      177.07      6.71 o 
   5  19   0       46.84       51.96      3.96 o 
   6  19   0       59.50       60.87      5.04 o 
   7  19   0       20.35       18.63      8.11 o 
   8  19   0       13.00        9.33     14.36 o 
   0  20   0       10.05       12.51      3.63 o 
   1  20   0       24.13       25.31      3.50 o 
   2  20   0       96.54      101.83      4.37 o 
   3  20   0      229.91      211.12      7.20 o 
   4  20   0       94.34      112.09      6.80 o 
   5  20   0       92.49       99.47      6.92 o 
   6  20   0       12.63       15.95      2.98 o 
   7  20   0       11.12        8.33      5.13 o 
   8  20   0        3.20       -3.35     16.14 o 
   1  21   0      220.44      235.42      6.18 o 
   2  21   0      399.43      367.72      7.08 o 
   3  21   0      351.86      332.58     10.42 o 
   4  21   0       72.49       67.35      4.85 o 
   5  21   0      258.91      252.87      6.60 o 
   6  21   0        9.85       12.94      3.88 o 
   7  21   0       13.60       11.66      5.67 o 
   0  22   0       45.85       44.50      4.66 o 
   1  22   0      255.48      233.71      6.37 o 
   2  22   0      288.96      287.63      6.59 o 
   3  22   0        8.02        0.31      4.02 o 
   4  22   0      282.20      263.46      9.17 o 
   5  22   0       19.86       19.32      3.81 o 
   6  22   0      112.59      115.26      7.31 o 
   7  22   0        6.71       13.50      5.89 o 
   1  23   0      118.40      112.92      5.14 o 
   2  23   0      359.96      341.20      7.90 o 
   3  23   0        3.87        4.81      4.35 o 
   4  23   0      100.80      107.33      5.73 o 
   5  23   0      137.03      136.49      7.10 o 
   6  23   0       14.46       13.56      3.25 o 
   7  23   0        2.90        7.24     11.89 o 
   0  24   0        7.73        9.60      4.14 o 
   1  24   0       21.04       27.04      3.74 o 
   2  24   0       20.11       21.14      5.32 o 
   3  24   0      144.66      147.96      6.89 o 
   4  24   0      140.91      150.64      8.07 o 
   5  24   0       29.42       41.82      5.41 o 
   6  24   0       13.97       14.87      3.79 o 
   7  24   0       18.26        9.66     12.18 o 
   1  25   0        3.89        6.55      4.37 o 
   2  25   0      247.71      234.71      7.96 o 
   3  25   0      111.64      111.63      6.36 o 
   4  25   0        8.17       14.24      4.41 o 
   5  25   0       46.18       55.07      5.90 o 
   6  25   0       10.14       11.95      3.86 o 
   0  26   0       89.69       95.58      8.39 o 
   1  26   0      331.56      329.52      8.70 o 
   2  26   0      106.22      106.02      6.27 o 
   3  26   0       25.03       24.13      4.76 o 
   4  26   0       60.16       65.92     10.70 o 
   5  26   0       14.52       17.54      5.22 o 
   6  26   0        2.63        4.27      5.11 o 
   1  27   0       62.95       80.98      7.28 o 
   2  27   0      228.98      209.83     16.00 o 
   3  27   0      112.75      126.42      8.82 o 
   4  27   0      114.76      130.44     10.79 o 
   5  27   0      123.35      130.68      9.22 o 
   6  27   0        4.88        2.01     11.49 o 
   0  28   0       15.13       11.70      6.32 o 
   1  28   0       87.40       74.02      6.48 o 
   2  28   0       42.72       46.64      6.56 o 
   3  28   0       23.28       28.72      7.09 o 
   4  28   0       57.54       67.00      7.43 o 
   5  28   0        4.09        7.18      5.43 o 
   6  28   0        1.85        9.57     12.46 o 
   1  29   0      147.50      147.59      8.37 o 
   2  29   0       36.68       29.63      6.46 o 
   3  29   0       57.48       80.57     10.71 o 
   4  29   0       42.90       40.51     15.17 o 
   5  29   0        1.55        4.25      6.07 o 
   0  30   0      173.66      163.35     10.85 o 
   1  30   0        2.82       11.49      8.78 o 
   2  30   0        3.42       -6.11      6.11 o 
   3  30   0       24.53       17.66      6.55 o 
   4  30   0        0.60       -4.22     16.63 o 
   5  30   0       19.58       26.50     12.24 o 
   1  31   0        4.50        2.15      6.73 o 
   2  31   0       29.45       25.76      6.64 o 
   3  31   0       17.98       15.81      8.35 o 
   4  31   0       13.91       33.43     13.66 o 
   5  31   0        5.99       17.24     12.46 o 
   0  32   0        7.06       -2.71      9.91 o 
   1  32   0      189.90      207.56     12.21 o 
   2  32   0       54.88       56.94      7.71 o 
   3  32   0       20.63       26.89      9.16 o 
   4  32   0        9.13       17.31      8.76 o 
   1  33   0       73.59       96.79     14.38 o 
   2  33   0       20.72       24.29      9.26 o 
   3  33   0        7.95        5.20      9.33 o 
   4  33   0        8.63        3.93      8.74 o 
   0  34   0       70.77       75.30     14.35 o 
   2  34   0        1.52        0.63      8.80 o 
   3  34   0        0.07       -1.85      8.66 o 
   2  35   0        8.05       -3.73     11.36 o 
   3  35   0        7.91       30.40     16.08 o 
   2  36   0        5.49       10.04     15.48 o 
  -1 -36   1        3.11       11.85      7.69 o 
   0 -36   1        6.15       -0.84      8.02 o 
   1 -36   1       11.86       23.52      8.43 o 
  -2 -35   1        6.80        1.63      7.39 o 
  -1 -35   1        6.52       -1.93      7.93 o 
   0 -35   1       50.77       59.91      7.70 o 
   1 -35   1       11.91       13.98      8.35 o 
   2 -35   1       12.42       17.37     10.35 o 
  -3 -34   1        6.83        3.33      6.35 o 
  -2 -34   1        8.20       -0.08      8.39 o 
  -1 -34   1      112.32      120.19      8.48 o 
   0 -34   1       27.98       40.67      7.25 o 
   1 -34   1       13.61       10.08      6.19 o 
   2 -34   1        3.04       11.66     13.03 o 
   3 -34   1       18.66       18.51     13.96 o 
  -4 -33   1       10.30       10.39      5.77 o 
  -3 -33   1        4.83        8.23      6.01 o 
  -2 -33   1       18.67       13.49     18.33 o 
  -1 -33   1       89.19       96.96      8.04 o 
   0 -33   1        6.79       -0.60      4.52 o 
   1 -33   1       67.91       82.10     11.65 o 
   2 -33   1       92.63       74.94      8.40 o 
   3 -33   1        0.29        7.77      7.97 o 
  -4 -32   1       12.28        2.71      6.05 o 
  -3 -32   1        3.06       -2.69      5.56 o 
  -2 -32   1        9.82        8.59      6.24 o 
  -1 -32   1       67.65       56.31      6.01 o 
   0 -32   1       16.62       13.39      4.23 o 
   1 -32   1       38.63       37.91      5.30 o 
   2 -32   1       45.87       33.28      6.57 o 
   3 -32   1       12.65       19.46      7.89 o 
   4 -32   1        5.68        4.40      6.27 o 
  -5 -31   1       20.81       14.35      9.77 o 
  -4 -31   1        0.88        3.58      5.04 o 
  -3 -31   1        7.88        3.20      8.44 o 
  -2 -31   1       59.14       62.60      5.75 o 
  -1 -31   1       24.54       30.23      5.31 o 
   0 -31   1       37.99       37.98      4.48 o 
   1 -31   1       16.40       14.83      4.04 o 
   2 -31   1        1.77       -0.31      5.65 o 
   3 -31   1       26.54       29.95      9.24 o 
   4 -31   1        7.25        7.76      6.72 o 
  -5 -30   1       16.12       18.76     14.98 o 
  -4 -30   1        3.81        1.04     11.20 o 
  -3 -30   1        4.83       11.74      4.48 o 
  -2 -30   1       18.24       18.85      5.11 o 
  -1 -30   1       46.02       53.73      5.05 o 
   0 -30   1       27.41       24.62      4.06 o 
   1 -30   1        1.39       -1.32      3.65 o 
   2 -30   1       18.64       21.04      4.85 o 
   3 -30   1       25.39       11.34      5.01 o 
   4 -30   1       52.45       39.66      5.29 o 
   5 -30   1        6.45       10.43      8.51 o 
  -6 -29   1        6.09        8.93      9.65 o 
  -5 -29   1       28.13       24.34      9.71 o 
  -4 -29   1       46.07       47.85      7.42 o 
  -3 -29   1       56.56       58.23      5.48 o 
  -2 -29   1       14.28       18.65      4.59 o 
  -1 -29   1      129.00      130.39      7.33 o 
   0 -29   1        5.06        7.80      3.78 o 
   1 -29   1        7.46        6.86      3.84 o 
   2 -29   1        1.52        1.57      3.91 o 
   3 -29   1       26.05       23.16      5.16 o 
   4 -29   1       25.17       29.52      5.97 o 
   5 -29   1        1.14        6.62     11.39 o 
  -6 -28   1       26.45        7.53      8.17 o 
  -5 -28   1       97.07      100.01     14.85 o 
  -4 -28   1       39.48       33.74      4.34 o 
  -3 -28   1       66.44       66.73      5.01 o 
  -2 -28   1      118.25      123.23      5.63 o 
  -1 -28   1      135.26      131.37      6.70 o 
   0 -28   1       66.45       58.27      4.41 o 
   1 -28   1       27.53       24.70      3.98 o 
   2 -28   1       50.07       54.35      5.33 o 
   3 -28   1       16.46       19.18      4.89 o 
   4 -28   1      100.59       92.32      5.26 o 
   5 -28   1       30.08       24.57      5.91 o 
   6 -28   1        8.91       40.03     13.75 o 
  -6 -27   1       14.42       19.85      8.72 o 
  -5 -27   1       44.28       50.05      8.06 o 
  -4 -27   1       11.12        9.05      3.80 o 
  -3 -27   1        3.54        2.74      3.79 o 
  -2 -27   1       57.39       57.51      4.35 o 
  -1 -27   1      181.83      176.87      9.04 o 
   0 -27   1       30.93       33.59      4.57 o 
   1 -27   1       64.17       58.11      4.03 o 
   2 -27   1       32.94       28.93      4.28 o 
   3 -27   1       18.97        6.66      4.68 o 
   4 -27   1       31.36       36.66      3.99 o 
   5 -27   1        2.50       -1.19      3.94 o 
   6 -27   1       11.09        1.98     25.06 o 
  -7 -26   1        4.22       12.06      9.57 o 
  -6 -26   1       18.17       13.07      8.20 o 
  -5 -26   1       84.89       84.31      9.65 o 
  -4 -26   1       26.56       23.66      4.01 o 
  -3 -26   1      206.25      206.93      6.54 o 
  -2 -26   1       74.30       75.66      4.21 o 
  -1 -26   1      148.08      152.23      5.43 o 
   0 -26   1      263.55      256.69      5.93 o 
   1 -26   1        0.27       -3.00      3.00 o 
   2 -26   1       39.73       47.21      4.01 o 
   3 -26   1       20.46       10.51      4.29 o 
   4 -26   1       62.35       57.19      4.81 o 
   5 -26   1       23.38       11.37      3.62 o 
   6 -26   1        6.97       -4.79     18.00 o 
  -7 -25   1       21.57       22.58      8.78 o 
  -6 -25   1        8.00        7.99      7.78 o 
  -5 -25   1       12.39       13.70      5.27 o 
  -4 -25   1       12.83       10.75      3.67 o 
  -3 -25   1       27.80       26.79      4.07 o 
  -2 -25   1       11.56       12.00      3.00 o 
  -1 -25   1        1.64       -3.15      3.26 o 
   0 -25   1       14.97       22.16      3.15 o 
   1 -25   1       63.21       61.09      3.71 o 
   2 -25   1       75.93       66.47      3.95 o 
   3 -25   1        6.01        2.98      3.12 o 
   4 -25   1       50.14       49.35      5.80 o 
   5 -25   1        3.59        1.93      3.30 o 
   6 -25   1       21.76       16.26     10.14 o 
  -7 -24   1       28.44       32.97      9.07 o 
  -6 -24   1        9.22       16.39      7.70 o 
  -5 -24   1      116.75      116.72      6.54 o 
  -4 -24   1       97.21      100.00      5.04 o 
  -3 -24   1       58.14       56.47      4.43 o 
  -2 -24   1       56.11       66.29      5.48 o 
  -1 -24   1      234.66      236.29      6.07 o 
   0 -24   1      764.96      729.15      8.52 o 
   1 -24   1       16.98       25.27      3.68 o 
   2 -24   1       97.94       99.50      4.27 o 
   3 -24   1       58.27       49.52      3.63 o 
   4 -24   1       24.36       25.22      3.66 o 
   5 -24   1       19.97       17.55      3.54 o 
   6 -24   1        7.78        8.47      6.28 o 
   7 -24   1        9.41        5.35     12.24 o 
  -7 -23   1        6.92        6.70      7.81 o 
  -6 -23   1       97.76       83.45     13.03 o 
  -5 -23   1       39.53       39.76      6.31 o 
  -4 -23   1       18.73       15.63      3.48 o 
  -3 -23   1       65.40       59.56      4.22 o 
  -2 -23   1      209.69      203.40      6.20 o 
  -1 -23   1      144.60      143.81      4.17 o 
   0 -23   1     1071.64      985.69     10.00 o 
   1 -23   1      658.66      646.05      9.13 o 
   2 -23   1       73.95       80.59      3.93 o 
   3 -23   1       11.59        5.69      3.01 o 
   4 -23   1       27.97       22.95      3.57 o 
   5 -23   1       22.84       21.25      4.97 o 
   6 -23   1       20.01       15.33      6.70 o 
   7 -23   1       12.62        2.73     18.28 o 
  -7 -22   1        6.12       -4.65      7.15 o 
  -6 -22   1       32.03       12.47      7.17 o 
  -5 -22   1      184.23      195.39     14.37 o 
  -4 -22   1       39.53       44.17      6.14 o 
  -3 -22   1       45.62       48.69      4.10 o 
  -2 -22   1      331.09      300.58      5.19 o 
  -1 -22   1       59.07       59.19      3.14 o 
   0 -22   1       64.01       58.61      3.49 o 
   1 -22   1      652.44      647.09      7.19 o 
   2 -22   1      277.10      245.63      5.00 o 
   3 -22   1       61.27       61.78      3.69 o 
   4 -22   1      120.10      111.43      4.61 o 
   5 -22   1      135.27      132.12      5.92 o 
   6 -22   1        3.49       -4.93      6.05 o 
   7 -22   1       15.49       15.96     10.35 o 
  -8 -21   1        1.90        3.50     12.67 o 
  -7 -21   1        5.51       -2.48      7.11 o 
  -6 -21   1       34.77       45.06      8.01 o 
  -5 -21   1      291.23      306.06      9.93 o 
  -4 -21   1      110.35      111.17      5.67 o 
  -3 -21   1       23.48       22.50      2.93 o 
  -2 -21   1      162.70      148.88      3.98 o 
  -1 -21   1      234.40      215.21      4.04 o 
   0 -21   1       26.50       32.95      3.26 o 
   1 -21   1      878.40      810.35      9.21 o 
   2 -21   1       46.57       46.14      2.98 o 
   3 -21   1       52.01       50.58      3.52 o 
   4 -21   1       21.47       15.93      3.23 o 
   5 -21   1      108.10      112.31      4.89 o 
   6 -21   1       18.70       12.58      5.35 o 
   7 -21   1       10.60        6.49      9.70 o 
  -8 -20   1        5.20       -3.41     14.18 o 
  -7 -20   1        8.87        8.77      7.71 o 
  -6 -20   1       42.82       49.90      5.46 o 
  -5 -20   1       22.08       22.89      3.79 o 
  -4 -20   1       51.15       58.65      3.48 o 
  -3 -20   1      282.00      269.01      5.16 o 
  -2 -20   1      236.37      210.29      4.10 o 
  -1 -20   1      212.36      205.91      3.64 o 
   0 -20   1       61.67       69.67      3.19 o 
   1 -20   1      443.61      425.93      6.16 o 
   2 -20   1       77.59       79.70      3.03 o 
   3 -20   1       18.18       12.17      3.03 o 
   4 -20   1       22.35       18.83      3.33 o 
   5 -20   1      109.61      104.75      4.29 o 
   6 -20   1       10.42        7.77      5.08 o 
   7 -20   1       39.86       44.58     10.83 o 
  -8 -19   1       28.53       21.30     10.05 o 
  -7 -19   1        6.60       10.69      5.21 o 
  -6 -19   1       49.90       60.34      7.22 o 
  -5 -19   1       77.37       99.42      4.89 o 
  -4 -19   1      210.98      208.30      4.78 o 
  -3 -19   1       76.02       71.51      2.98 o 
  -2 -19   1       51.83       52.88      2.50 o 
  -1 -19   1       46.67       44.53      2.26 o 
   0 -19   1      114.70      109.94      2.90 o 
   1 -19   1      340.06      345.37      6.07 o 
   2 -19   1        5.51        9.19      2.25 o 
   3 -19   1       55.39       59.28      3.34 o 
   4 -19   1      127.47      118.08      4.45 o 
   5 -19   1        2.48        0.99      2.93 o 
   6 -19   1       15.62       15.75      5.13 o 
   7 -19   1        1.54       -8.23      8.23 o 
   8 -19   1       26.74       23.51     13.44 o 
  -8 -18   1        0.11       -2.78      7.35 o 
  -7 -18   1       10.04        9.92      4.99 o 
  -6 -18   1      113.62      106.32      7.51 o 
  -5 -18   1       57.95       69.25      5.26 o 
  -4 -18   1       85.19       89.85      3.27 o 
  -3 -18   1      221.34      208.34      4.02 o 
  -2 -18   1      128.94      121.07      3.21 o 
  -1 -18   1      545.32      512.49      4.85 o 
   0 -18   1      107.33      109.13      2.49 o 
   1 -18   1      580.65      543.35      4.91 o 
   2 -18   1       31.64       34.10      2.14 o 
   3 -18   1       57.22       62.53      3.67 o 
   4 -18   1      127.76      124.32      4.53 o 
   5 -18   1       32.02       26.24      3.05 o 
   6 -18   1       15.08       23.54      7.00 o 
   7 -18   1        6.15       -6.41      8.44 o 
   8 -18   1       16.82        2.76      9.94 o 
  -8 -17   1        7.64        8.60      7.90 o 
  -7 -17   1        7.56       11.24      4.89 o 
  -6 -17   1       44.30       58.16      5.22 o 
  -5 -17   1      351.32      317.21      6.26 o 
  -4 -17   1       26.26       21.99      2.46 o 
  -3 -17   1       82.32       90.61      2.94 o 
  -2 -17   1       22.67       19.60      1.73 o 
  -1 -17   1      443.96      422.41      4.59 o 
   0 -17   1      649.56      627.76      4.61 o 
   1 -17   1     1135.18     1111.88      7.72 o 
   2 -17   1      144.70      145.30      3.20 o 
   3 -17   1      236.26      210.86      5.61 o 
   4 -17   1       34.40       32.88      3.06 o 
   5 -17   1      163.07      152.30      5.61 o 
   6 -17   1       79.21       82.46      8.72 o 
   7 -17   1       27.84       17.95     10.07 o 
   8 -17   1        2.64       11.60     10.26 o 
  -8 -16   1        6.76        8.72      6.07 o 
  -7 -16   1       35.93       41.09      6.05 o 
  -6 -16   1      296.85      279.06      8.09 o 
  -5 -16   1        9.90       13.49      2.75 o 
  -4 -16   1       28.54       25.88      2.69 o 
  -3 -16   1       27.18       33.26      1.89 o 
  -2 -16   1      167.68      162.14      2.63 o 
  -1 -16   1      546.89      539.77      4.68 o 
   0 -16   1      504.46      475.40      3.73 o 
   1 -16   1       94.09       84.29      1.97 o 
   2 -16   1      271.74      271.41      5.59 o 
   3 -16   1      129.44      135.21      3.55 o 
   4 -16   1        1.27       -0.56      2.64 o 
   5 -16   1       75.48       87.92      3.73 o 
   6 -16   1       16.33       22.59      6.74 o 
   7 -16   1       24.82       17.95      8.51 o 
   8 -16   1       14.43        4.20      9.69 o 
  -9 -15   1        9.04       18.31     12.05 o 
  -8 -15   1       21.87       29.40      6.47 o 
  -7 -15   1       86.15       98.10      6.69 o 
  -6 -15   1       23.51       22.42      4.09 o 
  -5 -15   1      105.50      104.27      3.82 o 
  -4 -15   1      219.69      204.94      4.27 o 
  -3 -15   1      359.12      371.26      3.78 o 
  -2 -15   1      700.99      714.58      5.53 o 
  -1 -15   1      240.15      246.61      2.84 o 
   0 -15   1       44.28       40.56      1.43 o 
   1 -15   1       85.38       85.47      1.85 o 
   2 -15   1      509.08      528.96      5.03 o 
   3 -15   1      150.02      159.08      3.58 o 
   4 -15   1       56.07       61.83      3.12 o 
   5 -15   1      102.81      101.05      4.02 o 
   6 -15   1       87.50       73.48      5.47 o 
   7 -15   1       18.69        8.23      8.30 o 
   8 -15   1       24.97       30.67     10.24 o 
  -9 -14   1       56.71       38.95     11.38 o 
  -8 -14   1       31.61       25.38      6.28 o 
  -7 -14   1       62.69       63.54      4.81 o 
  -6 -14   1      236.58      246.86      6.60 o 
  -5 -14   1      170.28      166.21      8.18 o 
  -4 -14   1      197.46      185.05      3.26 o 
  -3 -14   1       25.64       25.19      1.47 o 
  -2 -14   1      997.52      979.50      6.55 o 
  -1 -14   1      867.72      835.83      5.07 o 
   0 -14   1      200.76      213.65      2.60 o 
   1 -14   1      325.33      320.19      2.97 o 
   2 -14   1      256.80      291.42      3.29 o 
   3 -14   1       95.42       91.21      3.49 o 
   4 -14   1      447.84      433.41      5.51 o 
   5 -14   1       77.52       88.69      3.46 o 
   6 -14   1       30.53       27.87      4.52 o 
   7 -14   1       19.81       15.09      8.55 o 
   8 -14   1        0.12       -4.94      8.86 o 
  -9 -13   1       27.05        7.25     10.34 o 
  -8 -13   1        2.04       -5.14      5.14 o 
  -7 -13   1       24.81       33.54      4.08 o 
  -6 -13   1       14.84       25.52      3.91 o 
  -5 -13   1       97.41      104.27      3.92 o 
  -4 -13   1       13.34       15.25      1.99 o 
  -3 -13   1      320.59      307.16      3.06 o 
  -2 -13   1      277.73      293.09      2.67 o 
  -1 -13   1       50.82       62.99      1.72 o 
   0 -13   1      214.39      180.37      2.34 o 
   1 -13   1     1152.22     1204.72      6.50 o 
   2 -13   1      116.00      118.07      2.27 o 
   3 -13   1      123.37      109.58      2.58 o 
   4 -13   1       63.88       68.59      2.83 o 
   5 -13   1      310.24      290.54      4.56 o 
   6 -13   1       95.18       95.60      5.00 o 
   7 -13   1       20.73       17.80      8.69 o 
   8 -13   1        4.73       10.23      9.38 o 
  -9 -12   1       59.13       52.42     11.32 o 
  -8 -12   1        0.51        7.08      5.29 o 
  -7 -12   1       31.26       41.35      5.53 o 
  -6 -12   1      169.78      171.83      8.37 o 
  -5 -12   1      276.88      268.54      5.22 o 
  -4 -12   1      331.04      281.49      4.02 o 
  -3 -12   1     1258.87     1175.02      7.14 o 
  -2 -12   1      383.89      320.29      2.87 o 
  -1 -12   1      213.78      209.20      2.05 o 
   0 -12   1      227.52      214.08      3.84 o 
   1 -12   1      174.49      172.11      2.77 o 
   2 -12   1      479.05      436.97      3.68 o 
   3 -12   1      524.19      493.40      4.54 o 
   4 -12   1      509.38      484.21      6.39 o 
   5 -12   1      398.03      360.54      5.02 o 
   6 -12   1      247.18      227.33      6.76 o 
   7 -12   1       26.39       24.70      8.52 o 
   8 -12   1        3.51        2.88      8.96 o 
  -9 -11   1        0.36       -3.92      9.01 o 
  -8 -11   1       23.93       28.10      8.30 o 
  -7 -11   1      118.37      117.64      5.82 o 
  -6 -11   1      123.02      120.43      4.80 o 
  -5 -11   1       75.53       91.18      3.51 o 
  -4 -11   1      228.72      206.80      3.14 o 
  -3 -11   1      286.16      275.05      3.11 o 
  -2 -11   1      257.79      221.86      2.33 o 
  -1 -11   1     1648.63     1672.64      9.44 o 
   0 -11   1      812.45      895.39      8.97 o 
   1 -11   1      577.86      589.17      3.95 o 
   2 -11   1      187.18      163.52      2.31 o 
   3 -11   1      131.04      125.73      3.20 o 
   4 -11   1       13.51       12.87      1.85 o 
   5 -11   1       60.94       63.58      2.44 o 
   6 -11   1      202.66      196.82      7.62 o 
   7 -11   1       13.63       16.23      8.05 o 
   8 -11   1        2.32       -2.86      8.62 o 
  -9 -10   1       10.58       17.11      7.58 o 
  -8 -10   1       22.86       20.16      7.66 o 
  -7 -10   1      110.42      110.56      5.67 o 
  -6 -10   1      251.23      231.96      5.17 o 
  -5 -10   1       43.60       52.44      4.56 o 
  -4 -10   1      238.93      244.94      4.95 o 
  -3 -10   1      805.33      840.70      5.46 o 
  -2 -10   1      263.59      258.70      2.38 o 
  -1 -10   1      108.27      101.87      1.54 o 
   0 -10   1     3804.01     3868.90     16.95 o 
   1 -10   1      515.53      622.10      3.98 o 
   2 -10   1      296.89      271.84      2.63 o 
   3 -10   1      317.63      289.84      2.99 o 
   4 -10   1      407.93      397.20      4.29 o 
   5 -10   1      266.43      256.95      3.85 o 
   6 -10   1       55.11       66.66      4.25 o 
   7 -10   1       17.34       17.64      5.37 o 
   8 -10   1       13.32        2.68      8.59 o 
   9 -10   1       13.37        6.70     12.74 o 
  -9  -9   1       45.67       37.94      6.78 o 
  -8  -9   1       35.49       47.03      5.39 o 
  -7  -9   1      129.43      142.68      5.91 o 
  -6  -9   1      234.88      231.71      5.13 o 
  -5  -9   1      157.50      147.96      4.32 o 
  -4  -9   1      241.99      199.66      3.67 o 
  -3  -9   1       63.18       68.32      1.58 o 
  -2  -9   1      222.28      248.89      2.43 o 
  -1  -9   1      949.30      884.60      4.56 o 
   0  -9   1     4230.00     4251.54     21.84 o 
   1  -9   1     4207.29     4255.92     20.02 o 
   2  -9   1      711.80      719.73      4.61 o 
   3  -9   1      779.40      731.49      5.10 o 
   4  -9   1      289.64      319.56      4.03 o 
   5  -9   1       70.06       57.53      2.25 o 
   6  -9   1       17.87       27.50      3.72 o 
   7  -9   1       60.60       56.09      6.61 o 
   8  -9   1       31.79       25.23      9.22 o 
   9  -9   1        2.92        3.71     12.24 o 
  -9  -8   1        9.29        6.55      5.87 o 
  -8  -8   1       19.96       22.42      4.76 o 
  -7  -8   1      166.24      181.10      5.62 o 
  -6  -8   1       68.73       65.38      3.45 o 
  -5  -8   1       85.17       80.11      3.34 o 
  -4  -8   1      179.93      193.64      6.43 o 
  -3  -8   1      395.12      453.05      4.02 o 
  -2  -8   1      283.42      284.66      2.93 o 
  -1  -8   1      913.09      946.36      4.81 o 
   0  -8   1     1202.04     1217.20      8.88 o 
   1  -8   1      619.56      605.96      5.00 o 
   2  -8   1      805.98      824.47      5.63 o 
   3  -8   1      399.05      447.81      3.88 o 
   4  -8   1      216.67      248.17      3.25 o 
   5  -8   1      114.98      107.28      3.68 o 
   6  -8   1       91.21       95.76      8.20 o 
   7  -8   1        5.72        4.37      4.99 o 
   8  -8   1       82.23       77.92     15.64 o 
   9  -8   1       26.20       22.26     11.14 o 
  -9  -7   1        4.68        6.79      5.89 o 
  -8  -7   1       80.19       78.67     10.59 o 
  -7  -7   1      175.29      180.79      5.66 o 
  -6  -7   1      135.93      129.65      5.00 o 
  -5  -7   1       58.11       64.95      3.41 o 
  -4  -7   1      978.78      936.02      7.97 o 
  -3  -7   1     1376.28     1349.42      8.39 o 
  -2  -7   1       11.33       19.27      0.92 o 
  -1  -7   1      508.54      496.57      6.33 o 
   0  -7   1     4526.42     4674.93     20.22 o 
   1  -7   1      234.73      228.95      2.42 o 
   2  -7   1      649.51      607.11      9.40 o 
   3  -7   1      608.67      607.90      8.26 o 
   4  -7   1      176.95      195.30      3.47 o 
   5  -7   1       95.89       93.39      4.17 o 
   6  -7   1       32.68       29.20      3.47 o 
   7  -7   1       69.10       67.80      6.24 o 
   8  -7   1       29.72       38.71     10.23 o 
   9  -7   1       56.07       25.42     19.87 o 
  -9  -6   1        3.32       -1.24      5.81 o 
  -8  -6   1       42.46       35.10      4.82 o 
  -7  -6   1      122.45      129.14      4.98 o 
  -6  -6   1      201.57      168.82      4.65 o 
  -5  -6   1        8.22        3.96      2.29 o 
  -4  -6   1       20.62       18.98      1.81 o 
  -3  -6   1        3.01        7.43      1.32 o 
  -2  -6   1      396.95      439.06      3.62 o 
  -1  -6   1     1883.65     1910.51      9.01 o 
   0  -6   1    13389.04    13287.35     69.97 o 
   1  -6   1     4189.06     4080.00     18.17 o 
   2  -6   1     2313.63     2236.35     10.80 o 
   3  -6   1     1425.48     1399.27      8.41 o 
   4  -6   1      348.96      363.22      4.87 o 
   5  -6   1      477.34      496.95      4.93 o 
   6  -6   1      122.46      111.56      6.32 o 
   7  -6   1        7.07       -0.21      5.22 o 
   8  -6   1        5.24        9.05      8.78 o 
   9  -6   1        2.86        7.50     25.38 o 
  -9  -5   1        6.36       -0.46      6.33 o 
  -8  -5   1        2.99        4.67      3.98 o 
  -7  -5   1        2.98        2.83      4.64 o 
  -6  -5   1      525.48      479.99      6.66 o 
  -5  -5   1      398.31      413.60      5.67 o 
  -4  -5   1       19.43       18.44      1.75 o 
  -3  -5   1      483.17      434.31      4.15 o 
  -2  -5   1     1459.39     1504.50      9.56 o 
  -1  -5   1    12809.80    12651.49     55.58 o 
   0  -5   1    31028.62    30493.67    137.78 o 
   1  -5   1     3682.60     3745.89     19.66 o 
   2  -5   1     1626.91     1583.43      9.90 o 
   3  -5   1     1918.44     2097.79     20.90 o 
   4  -5   1      453.10      428.28      3.97 o 
   5  -5   1      444.39      425.00      7.59 o 
   6  -5   1      142.14      135.05      9.58 o 
   7  -5   1       22.25       31.98      7.94 o 
   8  -5   1        3.54        2.85     12.19 o 
   9  -5   1       14.54       -8.93      8.93 o 
  -9  -4   1       19.93       14.23      6.07 o 
  -8  -4   1        4.00        7.28      4.08 o 
  -7  -4   1       47.11       47.66      3.86 o 
  -6  -4   1       16.96       17.51      3.05 o 
  -5  -4   1      781.63      789.21      8.74 o 
  -4  -4   1     2637.72     2563.16     18.49 o 
  -3  -4   1     1086.39     1011.48      7.29 o 
  -2  -4   1     9094.66     9003.38     48.90 o 
  -1  -4   1     1890.94     1843.94      8.25 o 
   0  -4   1     4179.40     4051.30     19.24 o 
   1  -4   1       99.84       96.76      1.68 o 
   2  -4   1     3186.87     3250.80     16.13 o 
   3  -4   1     6364.33     6624.84     35.31 o 
   4  -4   1      286.98      253.30      4.78 o 
   5  -4   1      602.26      601.62      5.49 o 
   6  -4   1      237.66      218.05      7.63 o 
   7  -4   1      127.78      106.98     10.36 o 
   8  -4   1        1.47      -12.91     15.23 o 
   9  -4   1       41.23       50.37     27.03 o 
  -9  -3   1       12.14       -1.30      7.13 o 
  -8  -3   1       56.31       59.31      5.06 o 
  -7  -3   1        1.20       -2.08      3.47 o 
  -6  -3   1      245.07      236.23      7.32 o 
  -5  -3   1      607.83      619.97      7.49 o 
  -4  -3   1      909.66      937.19      8.24 o 
  -3  -3   1      127.05      109.19      3.94 o 
  -2  -3   1     6792.38     6807.46     37.14 o 
  -1  -3   1     7261.59     7256.46     41.61 o 
   0  -3   1      124.64      118.97      1.32 o 
   1  -3   1       61.03       79.92      1.95 o 
   2  -3   1      648.66      691.15      7.51 o 
   3  -3   1      946.69     1037.06      9.38 o 
   4  -3   1     1038.13     1032.28      6.87 o 
   5  -3   1      380.58      347.87      5.20 o 
   6  -3   1       75.98       72.77      4.47 o 
   7  -3   1       27.53       28.18      8.56 o 
   8  -3   1       22.83       14.50     11.08 o 
   9  -3   1       18.04       25.92     10.19 o 
  -9  -2   1       36.42       38.42      6.60 o 
  -8  -2   1       22.38       21.97      5.23 o 
  -7  -2   1      112.33      117.28      6.23 o 
  -6  -2   1       66.99       69.25      3.76 o 
  -5  -2   1      134.17      123.86      3.81 o 
  -4  -2   1      470.70      536.69      5.66 o 
  -3  -2   1      227.39      197.58      3.68 o 
  -2  -2   1     3491.50     3513.27     28.18 o 
  -1  -2   1    16496.54    16036.92     75.24 o 
   0  -2   1      822.77      832.10      5.09 o 
   1  -2   1      549.07      581.87      4.84 o 
   2  -2   1     6314.72     6477.31     32.21 o 
   3  -2   1     2299.57     2790.42     28.80 o 
   4  -2   1      312.63      351.25      3.50 o 
   5  -2   1      204.10      182.64      2.62 o 
   6  -2   1      129.90      120.57      5.34 o 
   7  -2   1        9.56        7.47      7.38 o 
   8  -2   1        7.77        6.55      8.60 o 
   9  -2   1       21.86       -0.78     15.56 o 
  -9  -1   1       39.01       20.07      9.05 o 
  -8  -1   1       13.40       14.02      7.19 o 
  -7  -1   1      105.56      119.91      5.36 o 
  -6  -1   1      103.09      106.76      4.12 o 
  -5  -1   1       98.83      100.40      3.76 o 
  -4  -1   1      351.38      295.31      4.55 o 
  -3  -1   1     1939.72     2018.18     14.23 o 
  -2  -1   1       50.30       55.55      2.44 o 
  -1  -1   1     6455.72     6340.48     50.87 o 
   0  -1   1     1989.89     2079.48     13.36 o 
   1  -1   1     2484.20     2490.28     14.28 o 
   2  -1   1     1691.15     1757.02     10.53 o 
   3  -1   1     5895.07     6150.28     31.82 o 
   4  -1   1      300.80      350.95      3.72 o 
   5  -1   1       89.51       98.64      2.19 o 
   6  -1   1        0.84        0.50      3.32 o 
   7  -1   1       15.45       15.36      7.82 o 
   8  -1   1        8.71        4.89      8.52 o 
   9  -1   1        3.65       -6.89      9.71 o 
  -9   0   1       28.36       27.18     16.61 o 
  -8   0   1        0.09       -1.90      4.99 o 
  -7   0   1       23.56       37.00      5.00 o 
  -6   0   1      127.15      134.88      4.50 o 
  -5   0   1      119.99      116.58      3.90 o 
  -4   0   1       77.26       84.77      2.73 o 
  -3   0   1        0.27        0.99      1.26 o 
  -2   0   1        1.39        4.60      0.93 o 
  -1   0   1      609.63      491.02      5.68 o 
   0   0   1      693.10      618.39      5.99 o 
   1   0   1      555.96      487.05      3.78 o 
   2   0   1     1005.25      985.05      6.23 o 
   3   0   1     1189.43     1236.73      8.11 o 
   4   0   1     1648.79     1672.96      9.96 o 
   5   0   1        0.36       -1.33      1.33 o 
   6   0   1       37.12       22.72      4.94 o 
   7   0   1       37.55       46.97      8.46 o 
   8   0   1       40.53       28.16      9.04 o 
   9   0   1       86.44       52.69     11.16 o 
  -9   1   1       40.23       21.94      9.52 o 
  -8   1   1       12.65        5.15      5.07 o 
  -7   1   1      102.97      106.52      6.26 o 
  -6   1   1      108.46      112.70      4.50 o 
  -5   1   1       97.29      105.46      6.34 o 
  -4   1   1      351.40      300.39      5.63 o 
  -3   1   1     1949.69     2024.46     14.24 o 
  -2   1   1       56.87       60.44      1.94 o 
  -1   1   1     6339.24     6167.71     42.17 o 
   0   1   1     1994.82     2094.02     16.09 o 
   1   1   1     2437.04     2436.22     14.57 o 
   2   1   1     1701.70     1783.69     14.22 o 
   3   1   1     5922.66     6248.59     33.84 o 
   4   1   1      292.85      341.78      4.11 o 
   5   1   1       87.74       95.88      2.27 o 
   6   1   1        1.24       -1.49      3.36 o 
   7   1   1       16.74        2.21      7.37 o 
   8   1   1        9.85        0.00      9.11 o 
   9   1   1        3.15       -6.71      9.77 o 
  -9   2   1       35.92       22.79     17.78 o 
  -8   2   1       22.05       18.15      5.26 o 
  -7   2   1      112.54      110.95      5.29 o 
  -6   2   1       63.88       70.32      4.32 o 
  -5   2   1      139.28      124.34      4.04 o 
  -4   2   1      451.75      512.83      5.74 o 
  -3   2   1      231.65      201.27      4.58 o 
  -2   2   1     3436.01     3493.57     24.89 o 
  -1   2   1    16624.87    15933.14     94.82 o 
   0   2   1      799.01      802.11      4.89 o 
   1   2   1      556.73      583.17      4.72 o 
   2   2   1     6365.14     6539.26     39.02 o 
   3   2   1     2285.94     2713.68     16.35 o 
   4   2   1      296.12      346.31      3.57 o 
   5   2   1      200.58      191.57      3.12 o 
   6   2   1      132.35      125.28      6.11 o 
   7   2   1        8.80        1.04      7.19 o 
   8   2   1        7.57        4.90      8.48 o 
   9   2   1       21.49        4.30     10.06 o 
  -9   3   1       12.77        3.79      8.64 o 
  -8   3   1       55.80       67.89      6.22 o 
  -7   3   1        1.33       -3.21      3.48 o 
  -6   3   1      249.18      241.29      5.74 o 
  -5   3   1      605.91      601.77      7.79 o 
  -4   3   1      920.06      933.56      8.62 o 
  -3   3   1      120.56       99.49      4.55 o 
  -2   3   1     6871.98     6808.22     38.74 o 
  -1   3   1     7337.70     7231.21     34.11 o 
   0   3   1      119.48      114.04      2.10 o 
   1   3   1       67.72       85.49      1.50 o 
   2   3   1      629.22      670.31      4.56 o 
   3   3   1      924.12      990.33      6.22 o 
   4   3   1     1054.17     1055.23      7.63 o 
   5   3   1      388.62      371.05      4.82 o 
   6   3   1       78.06       80.82      4.82 o 
   7   3   1       27.40       33.72      8.07 o 
   8   3   1       22.75       20.22      9.24 o 
   9   3   1       18.51       21.76     10.75 o 
  -9   4   1       20.49       -6.66      8.28 o 
  -8   4   1        4.20       -2.15      4.80 o 
  -7   4   1       46.84       47.46      4.89 o 
  -6   4   1       15.34       17.23      4.68 o 
  -5   4   1      774.85      797.58     10.05 o 
  -4   4   1     2620.01     2615.90     26.52 o 
  -3   4   1     1112.12     1059.85     10.01 o 
  -2   4   1     9039.65     8923.00     47.67 o 
  -1   4   1     1884.25     1824.37     10.57 o 
   0   4   1     4149.29     4002.93     21.25 o 
   1   4   1       99.61       98.10      1.76 o 
   2   4   1     3185.39     3253.14     16.34 o 
   3   4   1     6392.69     6719.09     32.69 o 
   4   4   1      280.26      263.34      3.38 o 
   5   4   1      603.16      625.97      5.76 o 
   6   4   1      234.05      212.25      6.60 o 
   7   4   1      126.45      117.93     10.28 o 
   8   4   1        1.43        1.17      8.19 o 
   9   4   1       41.44       35.93     24.48 o 
  -9   5   1        6.75        2.13     19.97 o 
  -8   5   1        3.29        2.69      5.24 o 
  -7   5   1        3.25        5.45      4.28 o 
  -6   5   1      516.55      478.53      8.28 o 
  -5   5   1      409.49      399.23     10.92 o 
  -4   5   1       17.61       18.89      2.16 o 
  -3   5   1      491.04      452.84      4.00 o 
  -2   5   1     1466.53     1474.76     17.56 o 
  -1   5   1    12731.64    12729.30     67.54 o 
   0   5   1    31106.67    30123.07    171.30 o 
   1   5   1     3657.57     3734.62     18.49 o 
   2   5   1     1622.88     1588.74      9.12 o 
   3   5   1     1906.93     2061.35     12.11 o 
   4   5   1      456.29      447.09      4.55 o 
   5   5   1      437.30      420.40      4.67 o 
   6   5   1      139.09      136.73      5.84 o 
   7   5   1       21.84       29.99     10.15 o 
   8   5   1        3.30       -3.67      7.59 o 
   9   5   1       14.14        9.81     12.49 o 
  -9   6   1        3.04       -8.00      8.00 o 
  -8   6   1       41.76       28.04      6.31 o 
  -7   6   1      125.02      126.21      8.10 o 
  -6   6   1      197.01      176.07      5.78 o 
  -5   6   1        9.30        6.12      2.71 o 
  -4   6   1       16.42       15.82      1.74 o 
  -3   6   1        5.26       11.22      1.42 o 
  -2   6   1      399.84      437.07      2.93 o 
  -1   6   1     1867.11     1874.11     10.71 o 
   0   6   1    13395.42    13305.05     59.84 o 
   1   6   1     4154.90     4065.18     19.88 o 
   2   6   1     2279.13     2173.45     19.96 o 
   3   6   1     1404.07     1359.21      8.36 o 
   4   6   1      354.84      357.50      4.32 o 
   5   6   1      475.77      491.81      5.34 o 
   6   6   1      122.98      116.69      5.90 o 
   7   6   1        7.67        6.36      4.00 o 
   8   6   1        5.20        4.84      7.96 o 
   9   6   1        2.74       -3.76      9.68 o 
  -9   7   1        4.48       -5.04      8.31 o 
  -8   7   1       79.74       78.49      9.74 o 
  -7   7   1      181.73      202.22     10.04 o 
  -6   7   1      142.16      148.44      5.52 o 
  -5   7   1       56.85       57.62      3.60 o 
  -4   7   1      978.36      958.09      7.81 o 
  -3   7   1     1369.87     1322.90      8.42 o 
  -2   7   1       11.07       15.68      1.01 o 
  -1   7   1      520.63      513.43      3.63 o 
   0   7   1     4493.21     4599.56     24.00 o 
   1   7   1      216.66      208.42      2.34 o 
   2   7   1      684.90      673.70      9.71 o 
   3   7   1      595.53      579.55      5.85 o 
   4   7   1      175.18      185.15      3.87 o 
   5   7   1       97.84      106.55      3.17 o 
   6   7   1       34.87       33.75      4.21 o 
   7   7   1       69.10       88.56      7.09 o 
   8   7   1       28.62        9.41      8.36 o 
   9   7   1       58.01       21.14      9.83 o 
  -9   8   1        9.52       -0.26     18.52 o 
  -8   8   1       20.13       31.64      8.54 o 
  -7   8   1      168.62      190.65      8.58 o 
  -6   8   1       68.28       71.76      4.37 o 
  -5   8   1       82.87       82.64      4.18 o 
  -4   8   1      179.17      205.92      5.95 o 
  -3   8   1      395.49      439.49      5.36 o 
  -2   8   1      277.37      282.60      2.86 o 
  -1   8   1      904.22      934.73      7.23 o 
   0   8   1     1218.13     1246.69      6.62 o 
   1   8   1      645.86      626.26      5.27 o 
   2   8   1      798.35      796.31      5.58 o 
   3   8   1      410.55      463.47      4.30 o 
   4   8   1      214.30      234.72      3.78 o 
   5   8   1      114.86      116.56      3.72 o 
   6   8   1       91.86       97.87      4.05 o 
   7   8   1        6.17        4.11      3.81 o 
   8   8   1       82.76       56.55     16.61 o 
   9   8   1       26.73       25.12     10.63 o 
  -9   9   1       45.16       24.24      9.82 o 
  -8   9   1       34.16       27.62      8.51 o 
  -7   9   1      125.69      144.27     10.12 o 
  -6   9   1      244.01      257.86     10.62 o 
  -5   9   1      156.89      159.05      3.39 o 
  -4   9   1      243.81      208.81      3.53 o 
  -3   9   1       62.21       69.63      1.71 o 
  -2   9   1      232.58      262.10      2.83 o 
  -1   9   1      937.71      875.14      5.95 o 
   0   9   1     4196.95     4262.20     20.41 o 
   1   9   1     4151.46     4158.75     33.62 o 
   2   9   1      695.66      702.70      5.24 o 
   3   9   1      772.60      738.98      6.23 o 
   4   9   1      284.22      288.68      5.05 o 
   5   9   1       71.11       63.93      3.13 o 
   6   9   1       17.71       27.16      2.68 o 
   7   9   1       62.09       69.36      9.43 o 
   8   9   1       31.64       18.88      8.91 o 
   9   9   1        2.95        9.87      9.77 o 
  -9  10   1       11.00       19.51      9.70 o 
  -8  10   1       21.64       20.69      8.30 o 
  -7  10   1      107.26      115.29      7.86 o 
  -6  10   1      253.16      249.36      7.51 o 
  -5  10   1       45.12       37.23      2.94 o 
  -4  10   1      232.52      218.96      2.77 o 
  -3  10   1      795.54      827.68      5.60 o 
  -2  10   1      253.49      250.82      3.10 o 
  -1  10   1      115.59      104.76      1.91 o 
   0  10   1     3815.47     3894.38     25.18 o 
   1  10   1      532.12      647.13      4.68 o 
   2  10   1      309.84      284.41      3.36 o 
   3  10   1      323.63      307.48      4.03 o 
   4  10   1      405.91      419.14      5.27 o 
   5  10   1      260.43      259.53      5.05 o 
   6  10   1       57.71       71.96      3.10 o 
   7  10   1       17.62       16.98      4.39 o 
   8  10   1       12.90        2.62      8.26 o 
   9  10   1       13.03      -13.03     15.42 o 
  -9  11   1        0.40        2.09      9.24 o 
  -8  11   1       24.79       35.11     17.54 o 
  -7  11   1      117.42      125.06      7.99 o 
  -6  11   1      121.52      134.54     11.52 o 
  -5  11   1       79.15       83.64      4.66 o 
  -4  11   1      230.61      204.61      2.83 o 
  -3  11   1      271.95      272.31      3.90 o 
  -2  11   1      272.04      234.12      2.95 o 
  -1  11   1     1664.23     1705.26     10.51 o 
   0  11   1      811.91      912.23      6.21 o 
   1  11   1      587.32      599.80      4.59 o 
   2  11   1      179.17      152.52      2.58 o 
   3  11   1      138.49      145.77      4.01 o 
   4  11   1       11.58        9.16      2.61 o 
   5  11   1       58.07       58.46      3.38 o 
   6  11   1      204.27      212.29      4.49 o 
   7  11   1       13.75       16.06      4.38 o 
   8  11   1        2.53        8.54      8.19 o 
  -9  12   1       58.81       29.32     28.40 o 
  -8  12   1        0.45       -1.84      7.95 o 
  -7  12   1       31.71       25.25     17.28 o 
  -6  12   1      173.49      180.58      9.22 o 
  -5  12   1      278.61      259.13      5.69 o 
  -4  12   1      334.13      299.83      4.00 o 
  -3  12   1     1287.15     1234.01      8.16 o 
  -2  12   1      384.41      321.90      3.63 o 
  -1  12   1      201.25      207.02      2.78 o 
   0  12   1      229.50      217.32      4.11 o 
   1  12   1      173.35      180.59      3.52 o 
   2  12   1      489.82      440.76      5.33 o 
   3  12   1      536.66      521.47      6.14 o 
   4  12   1      528.85      513.39      7.39 o 
   5  12   1      408.33      383.74      6.81 o 
   6  12   1      243.73      240.76      4.94 o 
   7  12   1       26.96       20.94      7.64 o 
   8  12   1        3.35        8.63      8.52 o 
  -9  13   1       27.49       39.75     10.44 o 
  -8  13   1        2.04       -6.74      6.74 o 
  -7  13   1       24.38       23.67      7.71 o 
  -6  13   1       14.20       22.21      2.87 o 
  -5  13   1      100.51      113.19      5.03 o 
  -4  13   1       15.60       16.14      1.85 o 
  -3  13   1      324.83      317.36      3.62 o 
  -2  13   1      271.78      284.43      3.32 o 
  -1  13   1       54.57       70.11      2.04 o 
   0  13   1      211.66      179.44      2.75 o 
   1  13   1     1139.24     1174.75      7.57 o 
   2  13   1      118.25      116.43      2.80 o 
   3  13   1      127.81      119.66      2.98 o 
   4  13   1       64.85       77.34      3.70 o 
   5  13   1      312.17      316.13      7.12 o 
   6  13   1       92.02       90.58      4.92 o 
   7  13   1       21.76       30.47      5.10 o 
   8  13   1        4.87       -2.71      8.70 o 
  -9  14   1       56.15       33.24     29.53 o 
  -8  14   1       30.65       39.32      8.86 o 
  -7  14   1       60.59       47.24      8.94 o 
  -6  14   1      240.07      241.30     13.89 o 
  -5  14   1      169.19      167.05      3.87 o 
  -4  14   1      201.94      195.29      3.94 o 
  -3  14   1       23.09       21.90      2.03 o 
  -2  14   1      996.19     1007.46      7.65 o 
  -1  14   1      868.72      857.25      6.85 o 
   0  14   1      198.37      209.50      3.23 o 
   1  14   1      321.42      309.90      3.45 o 
   2  14   1      255.65      283.78      3.85 o 
   3  14   1       88.65       98.85      3.11 o 
   4  14   1      449.18      435.89      7.19 o 
   5  14   1       80.50       97.25      4.01 o 
   6  14   1       33.11       31.09      3.00 o 
   7  14   1       19.52       18.55      5.50 o 
   8  14   1        0.13       -7.25      7.99 o 
  -9  15   1        8.55       25.11     17.46 o 
  -8  15   1       22.48       22.28      9.15 o 
  -7  15   1       85.91       83.88     10.75 o 
  -6  15   1       26.07       26.30      4.50 o 
  -5  15   1      110.93      107.17      3.11 o 
  -4  15   1      223.09      209.27      4.52 o 
  -3  15   1      356.22      370.18      4.85 o 
  -2  15   1      701.46      703.11      6.52 o 
  -1  15   1      250.79      249.64      3.51 o 
   0  15   1       42.93       38.62      1.74 o 
   1  15   1       79.76       73.72      2.05 o 
   2  15   1      525.10      539.26      5.69 o 
   3  15   1      145.80      147.51      3.81 o 
   4  15   1       54.66       47.11      5.84 o 
   5  15   1      104.14      120.80      6.30 o 
   6  15   1       84.39       90.30      3.94 o 
   7  15   1       18.07       26.71      9.21 o 
   8  15   1       23.91        9.59      9.10 o 
  -8  16   1        6.65       -2.74      8.23 o 
  -7  16   1       36.02       20.01      7.59 o 
  -6  16   1      290.24      286.65     12.03 o 
  -5  16   1        8.88       15.01      3.79 o 
  -4  16   1       29.27       27.42      2.58 o 
  -3  16   1       27.02       30.54      3.36 o 
  -2  16   1      168.53      158.70      3.62 o 
  -1  16   1      533.31      536.38      5.33 o 
   0  16   1      509.64      471.51      8.39 o 
   1  16   1       99.45       88.69      3.04 o 
   2  16   1      265.38      257.24      5.73 o 
   3  16   1      129.95      132.47      4.15 o 
   4  16   1        1.23       -2.99      3.38 o 
   5  16   1       75.28       95.84      6.71 o 
   6  16   1       15.79       22.48      3.12 o 
   7  16   1       25.42       27.12      5.25 o 
   8  16   1       14.93        3.47      8.67 o 
  -8  17   1        7.27       13.41      8.62 o 
  -7  17   1        7.40       11.42      9.16 o 
  -6  17   1       43.30       71.45      5.35 o 
  -5  17   1      355.09      329.50      5.94 o 
  -4  17   1       25.10       17.70      3.16 o 
  -3  17   1       79.98       86.10      4.45 o 
  -2  17   1       22.82       22.07      2.89 o 
  -1  17   1      437.69      427.38      5.59 o 
   0  17   1      651.56      626.72      6.72 o 
   1  17   1     1134.45     1087.11     10.64 o 
   2  17   1      138.41      137.36      4.15 o 
   3  17   1      229.46      212.22      5.68 o 
   4  17   1       34.79       39.70      3.63 o 
   5  17   1      164.32      150.32      7.22 o 
   6  17   1       78.73       80.10      5.64 o 
   7  17   1       28.63       30.64     13.20 o 
   8  17   1        2.65        6.65      8.85 o 
  -8  18   1        0.07       -4.95      7.91 o 
  -7  18   1       10.33       -7.17      8.46 o 
  -6  18   1      116.21      108.86      6.24 o 
  -5  18   1       57.44       66.50     11.29 o 
  -4  18   1       87.00       94.13      3.69 o 
  -3  18   1      214.57      198.21      6.12 o 
  -2  18   1      121.49      118.00      3.57 o 
  -1  18   1      531.52      512.02      7.20 o 
   0  18   1      106.54      105.86      4.75 o 
   1  18   1      577.22      529.71      8.07 o 
   2  18   1       28.34       35.82      3.30 o 
   3  18   1       52.64       65.85      4.90 o 
   4  18   1      127.75      130.33      5.76 o 
   5  18   1       30.52       32.78      3.79 o 
   6  18   1       15.86       13.16      3.20 o 
   7  18   1        6.25       12.22      5.29 o 
   8  18   1       16.85       10.78      9.20 o 
  -8  19   1       28.82       24.43     10.02 o 
  -7  19   1        6.71       -0.91      9.53 o 
  -6  19   1       51.26       53.60      5.36 o 
  -5  19   1       80.23       83.30      5.03 o 
  -4  19   1      215.31      200.49      6.03 o 
  -3  19   1       71.99       70.41      4.01 o 
  -2  19   1       56.28       61.50      3.14 o 
  -1  19   1       44.82       46.04      3.47 o 
   0  19   1      112.69      109.73      4.19 o 
   1  19   1      330.62      328.11      6.50 o 
   2  19   1        6.59        9.92      3.67 o 
   3  19   1       58.88       63.74     11.11 o 
   4  19   1      122.95      117.33      5.47 o 
   5  19   1        2.20        0.45      4.72 o 
   6  19   1       15.50       12.86      3.67 o 
   7  19   1        1.48        3.16      5.31 o 
   8  19   1       27.17       29.89     15.95 o 
  -8  20   1        5.15       11.45      9.46 o 
  -7  20   1        8.80       12.08     10.64 o 
  -6  20   1       42.95       49.95      5.36 o 
  -5  20   1       19.97       20.50      3.22 o 
  -4  20   1       46.62       50.20      3.43 o 
  -3  20   1      297.59      298.84      6.73 o 
  -2  20   1      231.58      219.70      5.60 o 
  -1  20   1      219.40      213.75      6.74 o 
   0  20   1       63.58       66.79      3.74 o 
   1  20   1      443.79      440.07     10.58 o 
   2  20   1       78.23       88.22      4.30 o 
   3  20   1       18.12       11.41      4.79 o 
   4  20   1       24.09       31.41      4.24 o 
   5  20   1      111.32      117.71      7.96 o 
   6  20   1       10.78       12.03      3.47 o 
   7  20   1       39.77       23.43     19.29 o 
  -8  21   1        1.90       14.96      9.10 o 
  -7  21   1        5.67        8.28     10.04 o 
  -6  21   1       34.67       45.02      9.22 o 
  -5  21   1      287.50      286.33      6.44 o 
  -4  21   1      114.65      110.85      4.22 o 
  -3  21   1       24.67       28.81      4.52 o 
  -2  21   1      167.67      165.18      5.86 o 
  -1  21   1      238.27      224.65      7.19 o 
   0  21   1       26.95       27.73      3.38 o 
   1  21   1      874.13      789.76     10.85 o 
   2  21   1       44.95       47.91      3.88 o 
   3  21   1       50.72       49.49      8.32 o 
   4  21   1       21.05       15.09      4.03 o 
   5  21   1      111.44      116.72      7.87 o 
   6  21   1       18.99       16.50      3.59 o 
   7  21   1       11.33       13.70      8.47 o 
  -7  22   1        5.88        5.22     10.13 o 
  -6  22   1       33.56       41.37      5.67 o 
  -5  22   1      181.08      201.69      5.82 o 
  -4  22   1       36.82       37.07      3.35 o 
  -3  22   1       48.00       51.53      7.14 o 
  -2  22   1      325.36      292.24      8.87 o 
  -1  22   1       56.62       50.32      4.00 o 
   0  22   1       67.08       76.15      4.26 o 
   1  22   1      655.62      632.25      9.82 o 
   2  22   1      278.70      246.30      6.71 o 
   3  22   1       60.34       62.79      6.55 o 
   4  22   1      122.62      126.14     10.02 o 
   5  22   1      134.45      148.29     34.14 o 
   6  22   1        3.37        5.57      4.91 o 
   7  22   1       14.89       17.10     12.10 o 
  -7  23   1        6.40       17.40     11.96 o 
  -6  23   1      100.03      109.10      6.90 o 
  -5  23   1       42.06       44.54      6.74 o 
  -4  23   1       17.79       28.60      3.87 o 
  -3  23   1       66.74       73.64      7.68 o 
  -2  23   1      210.73      206.50      9.91 o 
  -1  23   1      143.56      147.05      5.53 o 
   0  23   1     1070.38      979.95     14.51 o 
   1  23   1      637.61      630.15      9.97 o 
   2  23   1       75.53       81.08      4.93 o 
   3  23   1       12.59       12.96      5.23 o 
   4  23   1       27.41       25.36      5.59 o 
   5  23   1       22.25       23.37      8.37 o 
   6  23   1       20.02       22.79      4.30 o 
   7  23   1       11.88      -13.55     15.39 o 
  -7  24   1       29.14       34.61     12.21 o 
  -6  24   1        8.81        8.01     11.34 o 
  -5  24   1      115.80      119.79     10.51 o 
  -4  24   1       97.53      105.04      5.16 o 
  -3  24   1       58.42       57.74      5.25 o 
  -2  24   1       57.96       76.18      7.43 o 
  -1  24   1      233.58      233.40      6.65 o 
   0  24   1      763.51      757.56     12.72 o 
   1  24   1       15.01       23.86      3.89 o 
   2  24   1       94.15      112.57      8.64 o 
   3  24   1       58.33       62.05      6.58 o 
   4  24   1       23.92       24.62     10.57 o 
   5  24   1       19.90       13.60      6.45 o 
   6  24   1        7.51       13.58      4.27 o 
   7  24   1        9.80       25.11     14.16 o 
  -7  25   1       21.48       15.86     11.55 o 
  -6  25   1        7.31        3.14      3.46 o 
  -5  25   1       12.53       12.13      3.69 o 
  -4  25   1       12.67       16.87      3.95 o 
  -3  25   1       27.08       23.61      4.74 o 
  -2  25   1       10.46       14.26      4.41 o 
  -1  25   1        2.24        2.50      3.70 o 
   0  25   1       16.05       28.77      4.54 o 
   1  25   1       69.29       67.70      5.25 o 
   2  25   1       72.88       72.81      7.08 o 
   3  25   1        5.36        5.66      5.29 o 
   4  25   1       51.38       48.05      6.34 o 
   5  25   1        3.74       -2.29      5.95 o 
   6  25   1       21.54        0.25     10.82 o 
  -6  26   1       17.53       14.00      8.39 o 
  -5  26   1       84.27       88.40      5.04 o 
  -4  26   1       26.01       29.45      4.26 o 
  -3  26   1      209.26      205.60      7.93 o 
  -2  26   1       71.11       70.68      5.60 o 
  -1  26   1      142.47      145.30      6.55 o 
   0  26   1      264.26      263.94      8.12 o 
   1  26   1        0.44        0.69      4.28 o 
   2  26   1       40.05       35.92      6.19 o 
   3  26   1       22.51       15.85      5.71 o 
   4  26   1       63.74       70.16      7.14 o 
   5  26   1       22.08       19.88      6.40 o 
   6  26   1        6.87        4.88     11.17 o 
  -6  27   1       14.13       12.66     16.19 o 
  -5  27   1       45.40       43.68      5.94 o 
  -4  27   1       11.26        6.39      3.93 o 
  -3  27   1        2.92        5.27      4.43 o 
  -2  27   1       57.87       60.43      5.59 o 
  -1  27   1      176.94      170.44      8.46 o 
   0  27   1       32.67       32.46      4.78 o 
   1  27   1       64.86       75.92      7.19 o 
   2  27   1       34.64       33.50      9.77 o 
   3  27   1       18.18       15.65      7.15 o 
   4  27   1       30.79       36.19      6.56 o 
   5  27   1        2.73        5.95     10.57 o 
   6  27   1       11.31       -8.56     11.05 o 
  -6  28   1       26.12       32.75      9.05 o 
  -5  28   1       98.83      105.55      9.96 o 
  -4  28   1       41.21       52.96      7.45 o 
  -3  28   1       66.12       74.63      6.26 o 
  -2  28   1      118.20      116.31      6.86 o 
  -1  28   1      136.77      143.81     10.73 o 
   0  28   1       65.04       60.48      5.50 o 
   1  28   1       27.57       29.05      5.54 o 
   2  28   1       49.11       45.74      8.60 o 
   3  28   1       14.96       18.02      5.87 o 
   4  28   1      100.90       99.01     14.50 o 
   5  28   1       30.10       10.82     11.36 o 
  -5  29   1       26.85       30.18      5.86 o 
  -4  29   1       45.81       56.02      6.12 o 
  -3  29   1       55.13       55.48      5.89 o 
  -2  29   1       15.00       13.47      6.05 o 
  -1  29   1      126.05      120.10      9.62 o 
   0  29   1        5.49       -0.17      5.09 o 
   1  29   1        8.08        4.16      5.06 o 
   2  29   1        1.52       -5.49      5.49 o 
   3  29   1       26.18       27.26      6.54 o 
   4  29   1       26.08       18.88     10.95 o 
   5  29   1        1.34       -9.75     10.54 o 
  -5  30   1       16.98       12.06     11.71 o 
  -4  30   1        3.49        2.21      7.92 o 
  -3  30   1        5.55        5.63      6.12 o 
  -2  30   1       17.17       22.29      6.56 o 
  -1  30   1       47.46       52.28      8.07 o 
   0  30   1       27.18       23.66      5.93 o 
   1  30   1        1.59       -2.38      5.40 o 
   2  30   1       19.57       11.00      6.13 o 
   3  30   1       24.64       22.26      6.76 o 
   4  30   1       54.20       42.89     12.74 o 
   5  30   1        6.92        3.93     11.45 o 
  -5  31   1       21.02       34.81      9.60 o 
  -4  31   1        0.99        1.48      8.64 o 
  -3  31   1        8.12        1.52     12.54 o 
  -2  31   1       60.05       48.62      7.28 o 
  -1  31   1       25.32       19.30      7.20 o 
   0  31   1       38.32       51.79      6.64 o 
   1  31   1       16.80       17.09      9.15 o 
   2  31   1        1.87        1.15      5.98 o 
   3  31   1       26.03       26.22     20.55 o 
   4  31   1        7.06       -8.84     10.98 o 
  -4  32   1       11.98       20.01      8.94 o 
  -3  32   1        3.07       -8.97      8.97 o 
  -2  32   1       10.03       13.35      6.83 o 
  -1  32   1       67.21       62.76     11.01 o 
   0  32   1       16.81        7.18      7.27 o 
   1  32   1       37.92       42.80      8.65 o 
   2  32   1       45.50       43.43      7.53 o 
   3  32   1       13.11       10.18      8.27 o 
   4  32   1        5.85        9.91     11.64 o 
  -4  33   1       10.11       14.82      9.48 o 
  -3  33   1        4.78       -8.02      8.02 o 
  -2  33   1       18.40       18.25     17.75 o 
  -1  33   1       89.03       84.31      9.55 o 
   0  33   1        7.47        6.45      8.01 o 
   1  33   1       67.23       70.86     13.28 o 
   2  33   1       93.72       65.96     15.80 o 
   3  33   1        0.19       -3.01      8.35 o 
  -3  34   1        7.04       10.12     10.51 o 
  -2  34   1        8.06        2.06      9.15 o 
  -1  34   1      110.77      103.97     15.29 o 
   0  34   1       28.49       28.01     11.89 o 
   2  34   1        2.70      -13.78     13.78 o 
   3  34   1       18.22        9.61     17.59 o 
  -3  35   1        1.24       10.07     15.36 o 
  -2  35   1        7.22      -10.38     21.45 o 
   2  35   1       12.94       -4.34     14.76 o 
  -2  36   1        2.02      -15.17     15.17 o 
  -1  36   1        3.07       -5.95     16.43 o 
  -1 -36   2       11.46        0.57      7.51 o 
   0 -36   2        4.07       -3.44      7.67 o 
  -3 -35   2        2.78       -1.01     11.30 o 
  -2 -35   2        0.48        2.99      6.66 o 
  -1 -35   2       15.64       27.62     15.78 o 
   0 -35   2        2.49       -6.97      6.97 o 
   1 -35   2        0.31       -0.11      5.67 o 
  -4 -34   2        7.50        4.03     11.58 o 
  -3 -34   2       15.80       19.46      5.93 o 
  -2 -34   2        8.21        1.58      7.79 o 
  -1 -34   2       49.09       50.88     10.83 o 
   0 -34   2       10.92       19.13      7.25 o 
   1 -34   2       11.91        7.36      5.73 o 
   2 -34   2       10.76        5.03      9.09 o 
  -4 -33   2        1.07       -0.52      4.81 o 
  -3 -33   2        4.76       14.23      5.50 o 
  -2 -33   2       18.80       19.86      7.64 o 
  -1 -33   2       30.98       25.70      6.10 o 
   0 -33   2       47.76       41.35      8.10 o 
   1 -33   2        7.11        7.76      5.40 o 
   2 -33   2       23.43       15.83      9.60 o 
   3 -33   2       33.75       26.79      9.16 o 
  -5 -32   2        6.15       25.93     12.08 o 
  -4 -32   2        7.75        9.97      4.90 o 
  -3 -32   2        6.77        6.08      4.77 o 
  -2 -32   2        5.89       14.85      8.00 o 
  -1 -32   2        9.86        0.40      4.80 o 
   0 -32   2       52.10       46.42      5.29 o 
   1 -32   2       18.76       22.78      5.82 o 
   2 -32   2       19.03       16.73      7.11 o 
   3 -32   2       15.79       12.84      8.46 o 
   4 -32   2       28.06       22.12      9.63 o 
  -5 -31   2        7.36        3.31      9.15 o 
  -4 -31   2        6.76       12.21      4.72 o 
  -3 -31   2        8.79       11.15      7.06 o 
  -2 -31   2        9.30        2.28      4.47 o 
  -1 -31   2        5.07        5.76      4.17 o 
   0 -31   2        6.68        6.88      4.46 o 
   1 -31   2       84.53       86.90      6.67 o 
   2 -31   2       13.75       25.18      5.64 o 
   3 -31   2       21.08       18.81      8.21 o 
   4 -31   2        4.97       -7.04      7.04 o 
  -5 -30   2       39.70       41.32     10.35 o 
  -4 -30   2       11.72        8.69      4.00 o 
  -3 -30   2        9.82        8.89      4.06 o 
  -2 -30   2       67.42       64.75      7.70 o 
  -1 -30   2       29.84       24.45      6.94 o 
   0 -30   2        8.67        4.31      4.30 o 
   1 -30   2        2.86        1.61      4.40 o 
   2 -30   2       28.97       20.33      5.84 o 
   3 -30   2       12.38       23.61     10.10 o 
   4 -30   2       11.59        0.62      6.53 o 
  -6 -29   2       51.82       42.34      9.40 o 
  -5 -29   2        6.41       11.62      6.01 o 
  -4 -29   2       15.07       17.77      3.99 o 
  -3 -29   2       58.12       64.97      7.62 o 
  -2 -29   2       72.41       66.48      6.01 o 
  -1 -29   2        7.07        7.05      3.91 o 
   0 -29   2        9.21        5.16      4.16 o 
   1 -29   2        5.13       10.36      3.94 o 
   2 -29   2        8.28       -0.39      4.41 o 
   3 -29   2       11.87        3.71      4.82 o 
   4 -29   2        0.22        0.57      6.07 o 
   5 -29   2        6.08        6.67      7.27 o 
  -6 -28   2        0.82       -5.24      7.90 o 
  -5 -28   2       32.52       30.91      5.55 o 
  -4 -28   2       13.39       17.39      3.67 o 
  -3 -28   2       78.84       77.93      4.60 o 
  -2 -28   2       84.28       95.22      5.94 o 
  -1 -28   2       43.21       38.63      7.78 o 
   0 -28   2       32.46       25.94      3.98 o 
   1 -28   2        1.40       -3.43      3.43 o 
   2 -28   2       59.56       59.03      5.35 o 
   3 -28   2       29.05       31.27      4.78 o 
   4 -28   2       39.07       37.99      6.73 o 
   5 -28   2       14.20       14.77      6.22 o 
  -7 -27   2       14.30      -15.70     15.70 o 
  -6 -27   2       10.44        4.96      7.59 o 
  -5 -27   2       40.52       38.49      5.50 o 
  -4 -27   2       13.54       15.35      3.49 o 
  -3 -27   2        3.38        2.65      3.81 o 
  -2 -27   2      119.52      122.80      5.68 o 
  -1 -27   2        3.44       -1.52      3.61 o 
   0 -27   2        3.93        0.44      3.04 o 
   1 -27   2       14.74       14.70      3.73 o 
   2 -27   2        1.91        3.56      4.62 o 
   3 -27   2       54.70       55.04      5.25 o 
   4 -27   2       36.82       33.74      5.44 o 
   5 -27   2       23.42       16.67      4.63 o 
  -7 -26   2        0.61       -1.11      8.19 o 
  -6 -26   2        0.83        2.67      7.41 o 
  -5 -26   2       11.95       16.63      4.71 o 
  -4 -26   2       44.62       44.46      3.88 o 
  -3 -26   2      163.79      154.02      5.40 o 
  -2 -26   2       42.06       51.38      4.53 o 
  -1 -26   2       21.09       20.47      3.68 o 
   0 -26   2      108.98      114.39      4.59 o 
   1 -26   2        4.74        1.76      3.30 o 
   2 -26   2       25.17       26.46      4.19 o 
   3 -26   2        1.71        9.52      4.29 o 
   4 -26   2       13.78       12.48      3.68 o 
   5 -26   2       14.24       10.99      4.36 o 
   6 -26   2       24.42       27.59      5.49 o 
  -7 -25   2       41.28       37.29      9.43 o 
  -6 -25   2       47.60       42.63      8.29 o 
  -5 -25   2      137.49      145.70      8.09 o 
  -4 -25   2       26.77       23.25      3.52 o 
  -3 -25   2       68.39       69.95      4.15 o 
  -2 -25   2      321.74      295.52      8.39 o 
  -1 -25   2       34.31       44.85      3.89 o 
   0 -25   2      231.79      219.40      5.50 o 
   1 -25   2       99.01      110.81      4.31 o 
   2 -25   2       33.24       43.31      4.32 o 
   3 -25   2      124.79      134.30      9.16 o 
   4 -25   2       19.45       19.01      3.81 o 
   5 -25   2        2.73       -0.10      5.22 o 
   6 -25   2        6.84        0.17      5.23 o 
  -7 -24   2       17.97        3.75      8.01 o 
  -6 -24   2       26.76       36.03      8.92 o 
  -5 -24   2       35.62       37.02      4.53 o 
  -4 -24   2        8.62        1.97      3.04 o 
  -3 -24   2       65.30       62.75      3.95 o 
  -2 -24   2       23.78       33.98      3.70 o 
  -1 -24   2      339.84      319.06     10.92 o 
   0 -24   2       23.75       28.07      3.41 o 
   1 -24   2       17.30       20.39      2.93 o 
   2 -24   2       62.86       61.50      4.34 o 
   3 -24   2       90.02       92.89      7.31 o 
   4 -24   2        4.27        1.46      3.49 o 
   5 -24   2        1.96       -3.48      3.48 o 
   6 -24   2        0.79        2.57      6.49 o 
  -7 -23   2        9.22        6.49      7.73 o 
  -6 -23   2        9.62       13.19      7.26 o 
  -5 -23   2       16.32       25.98      4.13 o 
  -4 -23   2       24.19       26.42      4.29 o 
  -3 -23   2       69.22       74.36      4.02 o 
  -2 -23   2      520.08      512.18      8.08 o 
  -1 -23   2      245.43      250.14      6.19 o 
   0 -23   2      164.71      164.64      5.63 o 
   1 -23   2      418.14      368.43      5.94 o 
   2 -23   2       48.36       45.57      3.47 o 
   3 -23   2       90.94       78.88      4.77 o 
   4 -23   2       37.79       27.93      3.88 o 
   5 -23   2        9.83       10.79      3.69 o 
   6 -23   2        6.73        3.89      4.81 o 
  -8 -22   2        0.90        4.66     10.10 o 
  -7 -22   2       13.37       12.66      7.81 o 
  -6 -22   2      100.17      112.50      7.47 o 
  -5 -22   2       93.53       77.93      4.49 o 
  -4 -22   2       42.66       50.53      3.33 o 
  -3 -22   2      151.89      146.42      4.45 o 
  -2 -22   2      168.55      176.32      5.07 o 
  -1 -22   2      947.13      929.05     19.06 o 
   0 -22   2      868.97      843.29      8.99 o 
   1 -22   2       47.07       46.97      3.06 o 
   2 -22   2       89.88       90.18      3.95 o 
   3 -22   2       12.85       13.04      3.21 o 
   4 -22   2       21.48       19.77      3.63 o 
   5 -22   2       12.32       11.09      3.40 o 
   6 -22   2       28.48       25.26      6.07 o 
   7 -22   2        0.28        6.42     20.41 o 
  -8 -21   2        6.55        3.13      9.72 o 
  -7 -21   2        2.81       -2.66      5.15 o 
  -6 -21   2       92.33       99.02      7.13 o 
  -5 -21   2        4.85        6.56      4.44 o 
  -4 -21   2       72.29       81.73      3.31 o 
  -3 -21   2      149.09      145.39      4.67 o 
  -2 -21   2       87.58       90.31      3.67 o 
  -1 -21   2      392.87      347.18      6.56 o 
   0 -21   2      858.50      824.77      8.69 o 
   1 -21   2       14.85       11.11      2.64 o 
   2 -21   2       50.33       41.06      3.70 o 
   3 -21   2       53.90       45.49      3.61 o 
   4 -21   2      209.31      196.12      6.30 o 
   5 -21   2       14.06       15.44      3.37 o 
   6 -21   2       48.82       45.41      5.29 o 
   7 -21   2       16.69        7.04      9.99 o 
  -8 -20   2        2.28       -5.42      5.42 o 
  -7 -20   2        9.37       15.50      5.26 o 
  -6 -20   2       86.09       87.39      8.16 o 
  -5 -20   2       85.49       94.86      6.16 o 
  -4 -20   2      238.49      223.03      4.32 o 
  -3 -20   2      345.05      314.37      5.27 o 
  -2 -20   2      452.73      410.17      7.06 o 
  -1 -20   2     1230.58     1237.17     11.26 o 
   0 -20   2       14.19       16.39      3.07 o 
   1 -20   2       54.68       67.04      3.04 o 
   2 -20   2      140.95      125.49      3.73 o 
   3 -20   2       63.20       65.39      4.78 o 
   4 -20   2       59.71       62.80      4.06 o 
   5 -20   2       41.60       45.48      6.58 o 
   6 -20   2        1.96        0.94      2.85 o 
   7 -20   2       18.55       19.30     17.90 o 
  -8 -19   2        7.91       -2.93      5.76 o 
  -7 -19   2       50.42       47.58      5.94 o 
  -6 -19   2       42.74       37.27      5.00 o 
  -5 -19   2       52.98       51.61      4.30 o 
  -4 -19   2       70.02       75.19      4.11 o 
  -3 -19   2       86.83       72.77      3.14 o 
  -2 -19   2      255.00      239.62      4.22 o 
  -1 -19   2      185.77      185.43      3.87 o 
   0 -19   2      840.43      852.12     10.96 o 
   1 -19   2       45.51       52.56      4.22 o 
   2 -19   2       24.32       22.37      2.57 o 
   3 -19   2      439.55      431.10      7.63 o 
   4 -19   2      183.89      170.22      5.32 o 
   5 -19   2       14.15        8.57      3.20 o 
   6 -19   2       14.07       14.91      3.13 o 
   7 -19   2        1.07        1.44      5.32 o 
  -8 -18   2       26.67       33.27      6.58 o 
  -7 -18   2       38.29       30.54      5.58 o 
  -6 -18   2       55.45       59.28      5.08 o 
  -5 -18   2       61.54       64.61      8.90 o 
  -4 -18   2      287.27      271.46      5.83 o 
  -3 -18   2      188.25      188.35      4.21 o 
  -2 -18   2      124.80      126.61      4.03 o 
  -1 -18   2      522.81      522.35     13.35 o 
   0 -18   2     2773.93     2729.22     16.21 o 
   1 -18   2      568.20      584.61      6.75 o 
   2 -18   2      249.92      251.86      4.45 o 
   3 -18   2      212.77      199.52      4.98 o 
   4 -18   2      272.86      254.46      5.96 o 
   5 -18   2       66.31       69.71      4.01 o 
   6 -18   2       29.42       34.87      5.62 o 
   7 -18   2       18.66       26.80      5.60 o 
  -8 -17   2       14.90       13.21      5.85 o 
  -7 -17   2        3.59        6.55      4.78 o 
  -6 -17   2       47.05       47.63      4.37 o 
  -5 -17   2       48.36       44.52      4.05 o 
  -4 -17   2       47.96       55.56      3.28 o 
  -3 -17   2        0.20        1.62      1.57 o 
  -2 -17   2      402.43      394.11      4.10 o 
  -1 -17   2      331.54      303.64      3.65 o 
   0 -17   2      281.14      284.86      3.95 o 
   1 -17   2      964.55      936.53      7.08 o 
   2 -17   2      853.09      838.57      7.67 o 
   3 -17   2      504.56      477.73      9.31 o 
   4 -17   2      124.42      107.83      5.53 o 
   5 -17   2       49.16       50.35      5.07 o 
   6 -17   2        3.37        2.83      2.78 o 
   7 -17   2       15.14       15.01      5.35 o 
  -9 -16   2        0.30       -8.93      8.93 o 
  -8 -16   2        6.16        5.60      8.30 o 
  -7 -16   2      115.79      120.15      6.11 o 
  -6 -16   2       87.01       92.66      5.01 o 
  -5 -16   2       44.46       47.44      3.58 o 
  -4 -16   2       14.64       11.32      2.28 o 
  -3 -16   2        6.13        6.39      1.57 o 
  -2 -16   2      314.46      318.17      3.40 o 
  -1 -16   2       98.44       99.68      2.20 o 
   0 -16   2      258.75      316.61      5.12 o 
   1 -16   2      372.21      373.23      3.92 o 
   2 -16   2      134.98      126.35      3.04 o 
   3 -16   2      208.66      178.22      6.02 o 
   4 -16   2       49.49       49.66      6.34 o 
   5 -16   2       12.50        9.50      2.98 o 
   6 -16   2       23.30       23.42      2.96 o 
   7 -16   2        8.36        8.77      8.10 o 
   8 -16   2        3.60        5.29     11.49 o 
  -9 -15   2        6.36        1.80      9.63 o 
  -8 -15   2        1.39       -3.68      6.99 o 
  -7 -15   2       22.41       34.30      4.47 o 
  -6 -15   2      190.24      195.34      5.99 o 
  -5 -15   2      116.88      124.95      4.19 o 
  -4 -15   2       24.41       26.50      2.33 o 
  -3 -15   2      388.62      376.79      3.67 o 
  -2 -15   2      148.84      146.56      2.43 o 
  -1 -15   2      110.41      115.58      2.12 o 
   0 -15   2     2270.74     2327.34     12.30 o 
   1 -15   2     1333.69     1449.17      9.73 o 
   2 -15   2       72.55       65.41      2.38 o 
   3 -15   2      104.54      102.63      3.29 o 
   4 -15   2      287.90      271.02      7.13 o 
   5 -15   2       30.57       31.65      3.31 o 
   6 -15   2        1.59        2.38      2.66 o 
   7 -15   2        3.19       10.33      4.81 o 
   8 -15   2        3.60       -2.49     22.56 o 
  -9 -14   2        7.12        5.57      9.34 o 
  -8 -14   2        3.22        0.50      4.53 o 
  -7 -14   2       78.69       95.30      5.06 o 
  -6 -14   2       13.78       19.74      3.15 o 
  -5 -14   2      131.94      121.06      4.01 o 
  -4 -14   2      107.39       95.15      2.85 o 
  -3 -14   2      104.11      106.64      2.17 o 
  -2 -14   2      169.26      163.95      2.47 o 
  -1 -14   2       36.88       38.62      2.00 o 
   0 -14   2      895.30      986.80      6.63 o 
   1 -14   2     2030.07     2170.90     10.69 o 
   2 -14   2       83.45       81.65      2.32 o 
   3 -14   2      129.01      118.61      3.01 o 
   4 -14   2      198.06      198.93      4.63 o 
   5 -14   2      102.68       92.44      4.03 o 
   6 -14   2       45.38       42.64      3.16 o 
   7 -14   2       31.79       31.18      6.83 o 
   8 -14   2       21.31       16.71     10.36 o 
  -9 -13   2       14.22       -1.08      9.13 o 
  -8 -13   2        6.15        8.90      5.20 o 
  -7 -13   2      118.96      130.22      4.88 o 
  -6 -13   2      328.25      301.32      7.10 o 
  -5 -13   2      193.42      193.82      4.57 o 
  -4 -13   2      262.96      242.15      4.32 o 
  -3 -13   2      381.40      347.61      5.26 o 
  -2 -13   2      666.60      634.74      6.77 o 
  -1 -13   2      515.76      478.28      3.26 o 
   0 -13   2      279.08      280.97      6.28 o 
   1 -13   2      942.56      946.38      5.66 o 
   2 -13   2      240.72      258.65      3.30 o 
   3 -13   2        6.58        8.87      1.91 o 
   4 -13   2      395.70      413.06      6.45 o 
   5 -13   2       79.40       75.92      4.60 o 
   6 -13   2       88.08       88.58      3.69 o 
   7 -13   2        3.28        7.30      4.61 o 
   8 -13   2       24.54       16.10     10.06 o 
  -9 -12   2       76.04       46.13     23.60 o 
  -8 -12   2       10.29        8.54      4.24 o 
  -7 -12   2       69.44       64.68      4.46 o 
  -6 -12   2       71.27       78.01      3.60 o 
  -5 -12   2       69.69       67.18      3.21 o 
  -4 -12   2      354.57      317.69      4.72 o 
  -3 -12   2      890.59      840.75      8.36 o 
  -2 -12   2     2384.86     2241.42     15.65 o 
  -1 -12   2      947.21      828.32      4.51 o 
   0 -12   2     4035.99     4159.32     61.42 o 
   1 -12   2       96.16      115.15      2.16 o 
   2 -12   2       81.93      102.89      2.27 o 
   3 -12   2       59.37       62.81      2.82 o 
   4 -12   2      322.75      327.07      5.24 o 
   5 -12   2      309.86      297.54      5.38 o 
   6 -12   2       48.28       48.36      5.02 o 
   7 -12   2       10.35        1.43      7.00 o 
   8 -12   2        6.32      -10.67     10.67 o 
  -9 -11   2       23.59       40.13     14.33 o 
  -8 -11   2        0.01        1.69      4.13 o 
  -7 -11   2       53.35       53.72      3.75 o 
  -6 -11   2      131.42      127.45      4.12 o 
  -5 -11   2        4.47        4.67      2.29 o 
  -4 -11   2       31.19       37.15      2.32 o 
  -3 -11   2      282.23      272.76      4.20 o 
  -2 -11   2      578.38      576.67      3.83 o 
  -1 -11   2     2509.24     2675.64     26.10 o 
   0 -11   2    11210.58    12240.15     54.91 o 
   1 -11   2     2949.70     3256.51     16.42 o 
   2 -11   2      813.89      782.40      5.80 o 
   3 -11   2     1294.01     1265.65      8.99 o 
   4 -11   2       24.83       31.82      2.77 o 
   5 -11   2      368.49      351.21      6.05 o 
   6 -11   2       51.68       54.64      3.13 o 
   7 -11   2       14.34       22.28      4.87 o 
   8 -11   2        2.82       -3.11      9.03 o 
  -9 -10   2        8.98       15.18      5.97 o 
  -8 -10   2        6.65        8.49      4.23 o 
  -7 -10   2      134.59      145.31      8.67 o 
  -6 -10   2       73.79       86.19      3.57 o 
  -5 -10   2       25.71       27.41      2.52 o 
  -4 -10   2      147.70      141.81      3.05 o 
  -3 -10   2      743.72      759.41      7.71 o 
  -2 -10   2       47.99       47.90      1.20 o 
  -1 -10   2      993.33     1056.46      6.25 o 
   0 -10   2     1148.68     1274.67      7.11 o 
   1 -10   2      269.01      261.82      5.38 o 
   2 -10   2      260.60      278.47      5.98 o 
   3 -10   2      171.62      170.55      2.87 o 
   4 -10   2      369.32      366.70      5.28 o 
   5 -10   2       86.93      107.93      4.86 o 
   6 -10   2        0.13        3.25      2.43 o 
   7 -10   2       18.15       15.65      5.68 o 
   8 -10   2        0.13        8.37      9.76 o 
  -9  -9   2       68.60       59.90      6.71 o 
  -8  -9   2       40.24       44.16      4.21 o 
  -7  -9   2      110.92      112.05      4.35 o 
  -6  -9   2      101.60      101.91      3.75 o 
  -5  -9   2      155.27      130.86      4.81 o 
  -4  -9   2       38.82       35.13      1.98 o 
  -3  -9   2      114.23      134.35      2.98 o 
  -2  -9   2       89.36       90.18      1.67 o 
  -1  -9   2      109.26      127.62      2.59 o 
   0  -9   2      757.03      735.94      4.94 o 
   1  -9   2     3023.02     3185.60     14.96 o 
   2  -9   2     2536.54     2528.32     12.90 o 
   3  -9   2      581.44      613.18      4.91 o 
   4  -9   2        5.61        9.63      2.30 o 
   5  -9   2       99.99       89.83      3.46 o 
   6  -9   2       12.34        7.38      2.47 o 
   7  -9   2       54.88       68.13     12.64 o 
   8  -9   2        0.54       -7.79      8.57 o 
  -9  -8   2       56.25       99.48     37.97 o 
  -8  -8   2        0.76        0.94      3.38 o 
  -7  -8   2       16.96       22.98      2.91 o 
  -6  -8   2      296.48      291.64      5.22 o 
  -5  -8   2       64.15       63.59      2.85 o 
  -4  -8   2       56.84       67.54      2.21 o 
  -3  -8   2      100.91      123.07      3.91 o 
  -2  -8   2      414.93      385.17      6.06 o 
  -1  -8   2     1363.34     1335.50     12.33 o 
   0  -8   2     1241.25     1408.03      7.27 o 
   1  -8   2      120.28       99.70      2.69 o 
   2  -8   2     1308.81     1294.17      7.45 o 
   3  -8   2      623.41      702.71      5.57 o 
   4  -8   2       54.62       55.36      3.13 o 
   5  -8   2        2.23        3.80      2.51 o 
   6  -8   2       42.99       49.47      3.95 o 
   7  -8   2       26.34       24.31      5.99 o 
   8  -8   2        5.86        5.34      9.19 o 
  -9  -7   2       19.07       22.05      8.22 o 
  -8  -7   2       94.18      117.39      5.31 o 
  -7  -7   2      152.81      157.78      4.35 o 
  -6  -7   2      706.92      683.27     11.43 o 
  -5  -7   2      940.81      895.30      8.56 o 
  -4  -7   2      524.48      446.90      5.44 o 
  -3  -7   2     1777.27     1722.99     16.31 o 
  -2  -7   2      699.42      644.12      4.97 o 
  -1  -7   2      568.10      569.03      6.99 o 
   0  -7   2     3083.03     3141.99     17.77 o 
   1  -7   2      926.81      830.40      5.13 o 
   2  -7   2      860.87      819.43      5.55 o 
   3  -7   2      638.39      730.74      5.53 o 
   4  -7   2      703.41      703.15      6.87 o 
   5  -7   2      203.59      186.53      4.69 o 
   6  -7   2      100.96      105.83      6.06 o 
   7  -7   2        9.03        6.48      9.29 o 
   8  -7   2       11.97        9.53      8.77 o 
  -9  -6   2        9.27       -1.99      5.98 o 
  -8  -6   2       13.79       20.12      3.49 o 
  -7  -6   2       10.28       14.22      2.74 o 
  -6  -6   2       52.02       54.13      4.82 o 
  -5  -6   2      146.66      146.69      3.59 o 
  -4  -6   2      561.70      551.81      7.32 o 
  -3  -6   2       77.81       64.63      2.61 o 
  -2  -6   2     1686.86     1661.36     10.61 o 
  -1  -6   2      344.06      314.15      2.70 o 
   0  -6   2     4562.52     4676.38     21.79 o 
   1  -6   2      483.81      529.38      4.64 o 
   2  -6   2      365.08      375.12      3.53 o 
   3  -6   2      190.87      212.73      3.10 o 
   4  -6   2        3.55        5.04      1.85 o 
   5  -6   2      194.75      178.34      4.63 o 
   6  -6   2       34.14       23.25      2.22 o 
   7  -6   2       26.73       17.82      4.57 o 
   8  -6   2        4.26       -0.80      8.39 o 
  -9  -5   2       27.50       32.33      7.51 o 
  -8  -5   2        4.66        5.04      3.28 o 
  -7  -5   2      132.67      139.41      4.19 o 
  -6  -5   2      343.68      361.18      5.50 o 
  -5  -5   2      425.40      421.19      5.30 o 
  -4  -5   2      190.32      183.61      4.30 o 
  -3  -5   2      468.05      410.62      5.52 o 
  -2  -5   2     1785.47     1702.90     18.81 o 
  -1  -5   2     1854.33     1921.66     11.68 o 
   0  -5   2     1106.04     1133.35      8.06 o 
   1  -5   2      884.34      904.15      5.67 o 
   2  -5   2      114.28      110.16      2.16 o 
   3  -5   2      322.09      338.90      4.21 o 
   4  -5   2      932.35      954.91      7.49 o 
   5  -5   2      145.37      128.17      5.33 o 
   6  -5   2       34.20       53.98      3.28 o 
   7  -5   2        7.99        8.98      4.41 o 
   8  -5   2        5.33        0.09      8.17 o 
  -9  -4   2       14.23       12.50      4.25 o 
  -8  -4   2        4.92        2.79      3.25 o 
  -7  -4   2      128.64      111.91      3.99 o 
  -6  -4   2       28.74       25.15      2.78 o 
  -5  -4   2       80.45       87.75      2.90 o 
  -4  -4   2       35.64       44.57      1.82 o 
  -3  -4   2     1006.02      905.42      9.35 o 
  -2  -4   2     4202.62     4120.98     37.22 o 
  -1  -4   2     2287.68     2240.45     13.35 o 
   0  -4   2     1604.45     1629.54      8.06 o 
   1  -4   2       44.68       49.38      1.88 o 
   2  -4   2       49.90       45.18      1.49 o 
   3  -4   2     1400.23     1492.54      9.46 o 
   4  -4   2      787.08      809.40      7.20 o 
   5  -4   2      314.46      281.75      5.28 o 
   6  -4   2       99.24      102.22      3.09 o 
   7  -4   2       22.07        7.02      4.43 o 
   8  -4   2       12.73       -7.25      8.06 o 
   9  -4   2       33.90       19.67     13.50 o 
  -9  -3   2       10.91       10.25      4.74 o 
  -8  -3   2       81.87       78.11      4.29 o 
  -7  -3   2       75.07       70.44      3.50 o 
  -6  -3   2      501.67      466.21      6.13 o 
  -5  -3   2      906.61      880.93      8.15 o 
  -4  -3   2       26.19       35.23      1.73 o 
  -3  -3   2       82.47       71.37      3.07 o 
  -2  -3   2      228.59      243.63      4.99 o 
  -1  -3   2     2287.86     2333.36     28.53 o 
   0  -3   2     1821.23     1849.70      9.72 o 
   1  -3   2      389.27      423.86      4.12 o 
   2  -3   2     1844.18     2113.84     12.76 o 
   3  -3   2     1124.83     1282.53      8.09 o 
   4  -3   2      162.43      141.84      5.46 o 
   5  -3   2      148.46      150.16      4.23 o 
   6  -3   2       19.69       18.14      2.14 o 
   7  -3   2        2.88        5.87      4.48 o 
   8  -3   2        3.18       -0.87     10.98 o 
   9  -3   2        0.16       -3.78     14.79 o 
  -9  -2   2       57.20       64.93      5.90 o 
  -8  -2   2        2.67        1.12      3.13 o 
  -7  -2   2      470.60      499.50      8.15 o 
  -6  -2   2       19.33       27.85      4.59 o 
  -5  -2   2      796.88      801.69      8.35 o 
  -4  -2   2      665.36      688.29      6.44 o 
  -3  -2   2      439.05      429.15      4.20 o 
  -2  -2   2     1674.70     1539.13     13.76 o 
  -1  -2   2     3077.62     2907.62     21.53 o 
   0  -2   2      971.40     1037.87      5.78 o 
   1  -2   2      343.72      346.56      3.81 o 
   2  -2   2     2520.89     2521.01     12.81 o 
   3  -2   2     2612.11     2990.61     20.97 o 
   4  -2   2      122.22      121.58      2.99 o 
   5  -2   2       74.99       67.01      3.78 o 
   6  -2   2       43.10       45.96      3.30 o 
   7  -2   2       59.92       69.12     13.19 o 
   8  -2   2        3.19        0.27      8.20 o 
   9  -2   2       42.29       19.80     15.89 o 
  -9  -1   2       15.30       11.40      3.95 o 
  -8  -1   2       11.45        4.65      4.62 o 
  -7  -1   2      162.34      146.49      4.76 o 
  -6  -1   2      941.31      930.42     10.24 o 
  -5  -1   2      414.01      378.41      5.36 o 
  -4  -1   2      237.53      232.32      5.09 o 
  -3  -1   2     1747.72     1819.25     17.56 o 
  -2  -1   2     2655.64     2636.41     21.60 o 
  -1  -1   2      764.14      727.86     12.59 o 
   0  -1   2     2200.54     2246.42     20.73 o 
   1  -1   2     4829.14     4777.28     23.27 o 
   2  -1   2     5525.85     5754.29     28.40 o 
   3  -1   2        2.74        2.94      1.68 o 
   4  -1   2      182.81      192.88      4.49 o 
   5  -1   2        9.95        7.37      3.03 o 
   6  -1   2       33.99       38.24      3.28 o 
   7  -1   2       87.90      101.27     14.92 o 
   8  -1   2       40.40       21.45      9.45 o 
   9  -1   2       31.81       16.17     11.05 o 
  -9   0   2       23.13       23.01      4.17 o 
  -8   0   2       41.33       32.09      4.20 o 
  -7   0   2       25.50       22.93      3.28 o 
  -6   0   2      170.02      134.67      4.89 o 
  -5   0   2      204.74      194.88      4.62 o 
  -4   0   2       53.64       51.22      2.00 o 
  -3   0   2      194.37      168.54      2.01 o 
  -2   0   2     2230.61     2097.03     19.10 o 
  -1   0   2       19.36       20.86      0.96 o 
   0   0   2    10344.14    10661.03     72.64 o 
   1   0   2     1939.07     1837.51     11.71 o 
   2   0   2     2813.53     2970.18     15.45 o 
   3   0   2     4487.38     4732.92     24.11 o 
   4   0   2       37.70       34.63      2.06 o 
   5   0   2      146.11      143.86      4.12 o 
   6   0   2        0.58        3.09      3.03 o 
   7   0   2        6.26        8.46      4.41 o 
   8   0   2        7.50        4.80      8.79 o 
   9   0   2       15.46       12.37     11.05 o 
  -9   1   2       14.85        9.23      7.24 o 
  -8   1   2       10.79        9.56      3.81 o 
  -7   1   2      165.33      171.10      5.04 o 
  -6   1   2      913.87      928.84      9.91 o 
  -5   1   2      422.53      377.64      5.31 o 
  -4   1   2      249.86      236.55      3.46 o 
  -3   1   2     1757.61     1813.37     13.99 o 
  -2   1   2     2673.59     2662.30     18.51 o 
  -1   1   2      762.81      727.24      6.29 o 
   0   1   2     2156.28     2195.63     11.50 o 
   1   1   2     4761.73     4693.02     24.69 o 
   2   1   2     5535.69     5760.26     31.17 o 
   3   1   2        4.94        4.19      1.61 o 
   4   1   2      176.63      190.63      3.93 o 
   5   1   2        9.36        6.72      2.51 o 
   6   1   2       33.89       42.82      2.71 o 
   7   1   2       87.09       94.24     13.91 o 
   8   1   2       39.12       24.86      9.22 o 
   9   1   2       30.96       14.70     10.81 o 
  -9   2   2       58.25       48.49     11.21 o 
  -8   2   2        2.86        0.56      3.64 o 
  -7   2   2      474.62      511.37      9.58 o 
  -6   2   2       18.27       27.79      3.04 o 
  -5   2   2      790.07      784.75      8.27 o 
  -4   2   2      657.09      661.19      6.24 o 
  -3   2   2      429.36      434.30      6.56 o 
  -2   2   2     1629.51     1508.40     10.21 o 
  -1   2   2     3062.82     2923.37     19.74 o 
   0   2   2      958.67     1036.49      5.69 o 
   1   2   2      352.85      361.25      3.24 o 
   2   2   2     2488.10     2496.62     13.29 o 
   3   2   2     2638.77     3055.65     16.34 o 
   4   2   2      115.08      114.24      2.89 o 
   5   2   2       70.09       62.04      3.18 o 
   6   2   2       41.98       39.40      2.84 o 
   7   2   2       59.32       54.29      5.42 o 
   8   2   2        3.37       -5.34      8.44 o 
   9   2   2       42.92       27.78     11.06 o 
  -9   3   2       10.47       11.95      7.44 o 
  -8   3   2       82.49       83.36      7.19 o 
  -7   3   2       76.54       77.48      4.01 o 
  -6   3   2      494.81      479.68      6.77 o 
  -5   3   2      907.07      870.44      8.79 o 
  -4   3   2       29.08       40.31      1.99 o 
  -3   3   2       88.64       82.35      1.95 o 
  -2   3   2      236.14      232.84      3.44 o 
  -1   3   2     2301.62     2364.41     13.16 o 
   0   3   2     1825.16     1860.77     10.88 o 
   1   3   2      393.69      431.51      3.56 o 
   2   3   2     1870.51     2149.69     11.69 o 
   3   3   2     1104.03     1285.83      8.09 o 
   4   3   2      158.88      149.47      3.60 o 
   5   3   2      153.33      146.22      5.60 o 
   6   3   2       17.86        9.43      2.58 o 
   7   3   2        2.88       -4.22      4.22 o 
   8   3   2        3.28        4.49      8.36 o 
   9   3   2        0.13       -6.37      9.83 o 
  -9   4   2       13.74       25.70      8.00 o 
  -8   4   2        5.57       -0.87      3.64 o 
  -7   4   2      129.53      119.36      6.18 o 
  -6   4   2       29.93       30.64      3.14 o 
  -5   4   2       86.84      100.29      3.36 o 
  -4   4   2       38.36       42.52      2.68 o 
  -3   4   2      989.14      932.51      6.56 o 
  -2   4   2     4196.95     4169.72     25.31 o 
  -1   4   2     2367.09     2339.98     12.01 o 
   0   4   2     1585.67     1603.86     10.16 o 
   1   4   2       44.97       49.19      1.47 o 
   2   4   2       49.50       44.97      1.49 o 
   3   4   2     1384.46     1459.75      8.91 o 
   4   4   2      790.59      812.48      7.05 o 
   5   4   2      319.12      310.09      5.69 o 
   6   4   2      100.28      103.18      6.13 o 
   7   4   2       21.29        3.46      7.22 o 
   8   4   2       12.58       -5.90      7.88 o 
   9   4   2       33.52       16.96     17.62 o 
  -9   5   2       28.04       21.42      6.39 o 
  -8   5   2        4.84        8.94      4.21 o 
  -7   5   2      133.40      149.74      5.11 o 
  -6   5   2      336.07      366.30      8.49 o 
  -5   5   2      429.50      443.74      5.48 o 
  -4   5   2      194.42      186.98      3.13 o 
  -3   5   2      467.03      430.54      4.77 o 
  -2   5   2     1775.15     1738.01     10.66 o 
  -1   5   2     1854.31     1929.76     10.45 o 
   0   5   2     1125.28     1154.88      6.58 o 
   1   5   2      905.84      937.20      6.30 o 
   2   5   2      112.06      105.67      1.92 o 
   3   5   2      329.62      365.02      3.72 o 
   4   5   2      926.94      943.39      9.05 o 
   5   5   2      140.00      134.02      4.26 o 
   6   5   2       35.89       47.57      4.56 o 
   7   5   2        7.86        7.72      4.65 o 
   8   5   2        5.24       -0.63      8.29 o 
   9   5   2       15.92        6.58     17.31 o 
  -9   6   2        9.22        2.13      8.04 o 
  -8   6   2       13.70       22.90      4.68 o 
  -7   6   2        9.77       11.74      3.17 o 
  -6   6   2       53.65       52.03      3.54 o 
  -5   6   2      139.84      152.23      4.34 o 
  -4   6   2      558.80      561.96      6.47 o 
  -3   6   2       77.65       69.65      1.74 o 
  -2   6   2     1711.72     1662.78     15.91 o 
  -1   6   2      323.41      291.53      2.73 o 
   0   6   2     4584.01     4656.34     37.96 o 
   1   6   2      470.77      511.66      7.06 o 
   2   6   2      361.69      376.18      3.57 o 
   3   6   2      189.79      214.18      2.90 o 
   4   6   2        2.88        7.19      2.02 o 
   5   6   2      186.52      181.09      4.64 o 
   6   6   2       37.16       26.96      2.92 o 
   7   6   2       25.80       22.04     10.20 o 
   8   6   2        4.50       -3.08      8.43 o 
  -9   7   2       19.85        8.21      9.93 o 
  -8   7   2       93.62      107.15     14.82 o 
  -7   7   2      154.09      160.93      5.81 o 
  -6   7   2      713.38      694.30      9.78 o 
  -5   7   2      945.67      910.51     10.37 o 
  -4   7   2      527.45      472.52      6.09 o 
  -3   7   2     1767.51     1738.29     11.18 o 
  -2   7   2      712.01      655.85      4.15 o 
  -1   7   2      589.57      589.79      6.04 o 
   0   7   2     3037.66     3110.84     16.54 o 
   1   7   2      925.65      826.85      6.45 o 
   2   7   2      868.45      840.15      5.29 o 
   3   7   2      612.37      710.09      6.06 o 
   4   7   2      710.37      732.35      7.06 o 
   5   7   2      205.80      186.98      4.78 o 
   6   7   2      100.32      103.99      4.12 o 
   7   7   2        9.62       11.19      4.97 o 
   8   7   2       12.28        7.79      8.60 o 
  -9   8   2       55.57       46.37     17.17 o 
  -8   8   2        0.65        3.07      5.62 o 
  -7   8   2       15.67       23.66      4.20 o 
  -6   8   2      290.27      286.08      6.06 o 
  -5   8   2       65.53       74.05      3.39 o 
  -4   8   2       54.31       69.12      2.53 o 
  -3   8   2      101.93      107.25      5.08 o 
  -2   8   2      412.71      406.67      4.94 o 
  -1   8   2     1381.93     1345.31      9.11 o 
   0   8   2     1237.70     1375.29     11.68 o 
   1   8   2      128.13      105.76      2.38 o 
   2   8   2     1292.97     1284.97      7.30 o 
   3   8   2      607.02      676.75      5.63 o 
   4   8   2       54.75       56.11      3.73 o 
   5   8   2        2.18        5.28      2.94 o 
   6   8   2       43.72       46.36      3.26 o 
   7   8   2       27.06       22.92      5.15 o 
   8   8   2        6.05        2.93     12.23 o 
  -9   9   2       68.71      106.99     20.52 o 
  -8   9   2       39.43       34.15      6.27 o 
  -7   9   2      113.40      119.64      7.79 o 
  -6   9   2       96.70      103.46      4.69 o 
  -5   9   2      146.02      132.70      6.26 o 
  -4   9   2       40.02       41.01      2.27 o 
  -3   9   2      112.48      129.04      2.88 o 
  -2   9   2       90.36       89.52      2.17 o 
  -1   9   2      117.15      138.92      2.52 o 
   0   9   2      776.04      734.54      6.33 o 
   1   9   2     3025.59     3161.34     19.55 o 
   2   9   2     2525.16     2536.98     14.52 o 
   3   9   2      602.96      640.34      5.52 o 
   4   9   2        5.69        4.87      2.34 o 
   5   9   2       98.38      110.82      4.44 o 
   6   9   2       12.02        7.09      2.79 o 
   7   9   2       54.79       63.33     14.48 o 
   8   9   2        0.50        1.79      8.31 o 
  -9  10   2        9.56        7.45      8.88 o 
  -8  10   2        7.23        8.42      5.88 o 
  -7  10   2      134.49      144.33      9.90 o 
  -6  10   2       73.71       81.56      7.41 o 
  -5  10   2       23.29       19.78      2.88 o 
  -4  10   2      145.03      143.01      3.04 o 
  -3  10   2      756.73      793.33      6.04 o 
  -2  10   2       56.32       59.38      2.20 o 
  -1  10   2      978.81     1028.23      7.23 o 
   0  10   2     1148.36     1239.34      8.16 o 
   1  10   2      264.04      259.41      6.22 o 
   2  10   2      270.42      286.73      4.47 o 
   3  10   2      163.01      152.04      2.94 o 
   4  10   2      362.31      378.44      6.22 o 
   5  10   2       81.92       93.42      4.23 o 
   6  10   2        0.03        1.28      2.77 o 
   7  10   2       17.26       23.99      5.39 o 
   8  10   2        0.19       -3.96      8.37 o 
  -9  11   2       22.92       35.69      9.79 o 
  -8  11   2        0.00        1.83      7.56 o 
  -7  11   2       52.41       61.51      6.34 o 
  -6  11   2      128.41      127.88      6.13 o 
  -5  11   2        5.27        5.63      2.67 o 
  -4  11   2       33.06       41.35      2.01 o 
  -3  11   2      291.35      290.58      2.85 o 
  -2  11   2      596.65      587.17      5.27 o 
  -1  11   2     2511.23     2722.76     21.98 o 
   0  11   2    11276.17    12029.73     77.18 o 
   1  11   2     2961.29     3288.66     19.57 o 
   2  11   2      818.50      807.70      7.55 o 
   3  11   2     1280.11     1273.65      8.98 o 
   4  11   2       26.72       35.98      2.99 o 
   5  11   2      372.62      364.91      6.83 o 
   6  11   2       50.02       55.93      3.74 o 
   7  11   2       14.75       19.86      5.68 o 
   8  11   2        2.69       -3.56      8.41 o 
  -9  12   2       76.19       97.05     20.42 o 
  -8  12   2       10.56       14.25      7.94 o 
  -7  12   2       69.77       73.19      9.09 o 
  -6  12   2       69.66       65.53      6.27 o 
  -5  12   2       72.23       70.84      3.59 o 
  -4  12   2      353.00      335.33      9.51 o 
  -3  12   2      871.29      861.02      7.67 o 
  -2  12   2     2369.35     2276.54     15.00 o 
  -1  12   2      982.61      857.58      8.89 o 
   0  12   2     3996.53     4198.27     29.94 o 
   1  12   2       97.26      111.77      3.19 o 
   2  12   2       79.76      100.34      2.61 o 
   3  12   2       55.30       67.64      2.62 o 
   4  12   2      318.85      319.27      6.72 o 
   5  12   2      317.19      317.95      6.51 o 
   6  12   2       46.46       50.93      3.63 o 
   7  12   2       10.33        8.88      2.92 o 
   8  12   2        6.34        4.21      9.22 o 
  -9  13   2       13.94        2.76      9.87 o 
  -8  13   2        5.95        2.79      7.40 o 
  -7  13   2      119.61      141.42      8.14 o 
  -6  13   2      328.65      309.74     21.89 o 
  -5  13   2      188.48      197.23      4.04 o 
  -4  13   2      267.34      252.58      5.02 o 
  -3  13   2      380.76      380.56      5.92 o 
  -2  13   2      664.39      665.21      6.85 o 
  -1  13   2      512.93      464.80      4.44 o 
   0  13   2      283.60      297.42      6.15 o 
   1  13   2      959.54      974.96      7.63 o 
   2  13   2      248.50      252.59      3.86 o 
   3  13   2        6.73        4.65      2.09 o 
   4  13   2      390.54      387.08     12.18 o 
   5  13   2       82.43       71.63      5.71 o 
   6  13   2       86.71       83.62      5.16 o 
   7  13   2        3.14        0.85      2.99 o 
   8  13   2       25.03       23.13      9.64 o 
  -9  14   2        7.11        8.12      9.17 o 
  -8  14   2        3.14        7.53      7.66 o 
  -7  14   2       77.74       99.29     11.00 o 
  -6  14   2       15.16       24.29      5.56 o 
  -5  14   2      132.35      127.20      4.15 o 
  -4  14   2      103.71       97.10      3.21 o 
  -3  14   2      106.64      110.80      2.89 o 
  -2  14   2      175.53      157.34      3.09 o 
  -1  14   2       39.75       35.60      2.30 o 
   0  14   2      876.09      976.89      7.40 o 
   1  14   2     2040.07     2221.88     23.17 o 
   2  14   2       82.24       81.49      2.80 o 
   3  14   2      134.37      125.46      3.65 o 
   4  14   2      190.87      189.43      6.30 o 
   5  14   2       98.41      101.12      4.47 o 
   6  14   2       44.31       59.56      5.31 o 
   7  14   2       30.77       33.93      6.25 o 
   8  14   2       21.31       17.29      9.29 o 
  -9  15   2        6.00       -1.26      9.02 o 
  -8  15   2        1.15       -2.77     10.98 o 
  -7  15   2       20.59       30.46      9.85 o 
  -6  15   2      186.90      190.21      7.77 o 
  -5  15   2      120.87      127.66      5.00 o 
  -4  15   2       24.85       23.24      2.05 o 
  -3  15   2      385.90      375.41      4.83 o 
  -2  15   2      152.83      155.32      3.08 o 
  -1  15   2      116.19      122.45      2.73 o 
   0  15   2     2277.83     2291.90     14.34 o 
   1  15   2     1379.57     1491.76     19.22 o 
   2  15   2       76.21       80.97      3.74 o 
   3  15   2      106.35      110.54      4.73 o 
   4  15   2      294.05      299.39     11.90 o 
   5  15   2       31.50       30.17      4.52 o 
   6  15   2        1.51       -0.51      3.20 o 
   7  15   2        2.96        0.78      3.33 o 
   8  15   2        3.48       -7.55      8.87 o 
  -9  16   2        0.29       -3.18     15.61 o 
  -8  16   2        6.31        3.26      8.06 o 
  -7  16   2      112.73       95.98     12.27 o 
  -6  16   2       88.36       93.71      6.60 o 
  -5  16   2       45.09       47.33      3.68 o 
  -4  16   2       13.95       14.86      2.16 o 
  -3  16   2        6.30        4.97      2.04 o 
  -2  16   2      312.45      307.76      4.17 o 
  -1  16   2       96.92       95.78      2.56 o 
   0  16   2      264.54      324.06      5.98 o 
   1  16   2      380.38      385.12      7.71 o 
   2  16   2      135.32      122.30      4.96 o 
   3  16   2      207.86      197.59      5.26 o 
   4  16   2       49.03       49.99      6.63 o 
   5  16   2       12.34       10.73      5.09 o 
   6  16   2       23.52       24.45      3.59 o 
   7  16   2        8.66       15.18      3.36 o 
   8  16   2        3.79       -4.05      9.28 o 
  -8  17   2       15.36        3.18      7.89 o 
  -7  17   2        2.69       -6.58      8.68 o 
  -6  17   2       42.87       39.81     11.05 o 
  -5  17   2       44.70       44.69      4.77 o 
  -4  17   2       47.88       50.42      2.72 o 
  -3  17   2        0.12       -1.15      2.42 o 
  -2  17   2      400.35      391.15      5.16 o 
  -1  17   2      328.87      284.69      4.28 o 
   0  17   2      296.76      297.00      4.65 o 
   1  17   2      969.66      920.30     19.31 o 
   2  17   2      844.81      832.36     14.93 o 
   3  17   2      512.39      496.50     18.55 o 
   4  17   2      124.18      131.97      6.56 o 
   5  17   2       49.14       52.91      6.18 o 
   6  17   2        3.19        4.75      4.12 o 
   7  17   2       15.23       16.37      3.05 o 
   8  17   2       22.00       21.90     15.17 o 
  -8  18   2       26.97       27.54      8.61 o 
  -7  18   2       39.66       42.48     10.48 o 
  -6  18   2       54.79       45.59      7.26 o 
  -5  18   2       59.60       63.73      6.10 o 
  -4  18   2      287.38      270.47      6.00 o 
  -3  18   2      194.74      191.64      4.82 o 
  -2  18   2      121.49      125.94      3.95 o 
  -1  18   2      515.64      492.84      9.45 o 
   0  18   2     2744.60     2643.26     22.48 o 
   1  18   2      564.49      577.07     11.97 o 
   2  18   2      250.52      251.56      6.46 o 
   3  18   2      214.17      203.60     10.43 o 
   4  18   2      265.30      252.57      8.10 o 
   5  18   2       67.83       84.78     11.22 o 
   6  18   2       28.78       35.14      3.81 o 
   7  18   2       18.48       19.38      4.55 o 
  -8  19   2        8.50       18.41      9.27 o 
  -7  19   2       51.26       51.96      8.59 o 
  -6  19   2       43.79       41.73      4.10 o 
  -5  19   2       54.42       60.03      3.49 o 
  -4  19   2       70.73       73.45      3.38 o 
  -3  19   2       91.19       89.86      4.29 o 
  -2  19   2      263.68      253.24      5.15 o 
  -1  19   2      192.26      177.01      4.70 o 
   0  19   2      839.82      841.44     10.65 o 
   1  19   2       43.51       53.75      4.26 o 
   2  19   2       22.09       21.79      3.78 o 
   3  19   2      435.90      413.36     19.54 o 
   4  19   2      177.65      179.19      6.44 o 
   5  19   2       14.75       12.76      5.35 o 
   6  19   2       13.61       15.89      4.29 o 
   7  19   2        1.20        6.45      8.31 o 
  -8  20   2        2.53      -10.45     10.45 o 
  -7  20   2        9.34        9.84      7.65 o 
  -6  20   2       85.38       94.48      7.96 o 
  -5  20   2       88.32       89.42      7.42 o 
  -4  20   2      237.11      221.44      4.88 o 
  -3  20   2      328.70      310.67      6.77 o 
  -2  20   2      460.41      418.70     10.61 o 
  -1  20   2     1248.21     1229.99     15.78 o 
   0  20   2       12.94       12.61      2.98 o 
   1  20   2       55.99       64.58      4.86 o 
   2  20   2      140.82      126.15      5.51 o 
   3  20   2       61.63       70.91      5.40 o 
   4  20   2       55.26       55.15      7.45 o 
   5  20   2       42.40       40.44      6.51 o 
   6  20   2        2.55        6.84      4.96 o 
   7  20   2       18.01       17.75     11.69 o 
  -8  21   2        6.69        0.91     11.74 o 
  -7  21   2        3.01       -3.09      7.26 o 
  -6  21   2       91.09      104.51      6.08 o 
  -5  21   2        4.10       -3.44      3.84 o 
  -4  21   2       74.91       89.13      4.82 o 
  -3  21   2      148.91      165.69      5.65 o 
  -2  21   2       86.30       85.18      6.58 o 
  -1  21   2      385.51      359.02      8.22 o 
   0  21   2      869.15      816.03     10.82 o 
   1  21   2       14.67       16.01      3.94 o 
   2  21   2       50.69       49.86      7.04 o 
   3  21   2       55.91       55.96      6.02 o 
   4  21   2      212.15      209.89     10.70 o 
   5  21   2       14.60       19.90     11.77 o 
   6  21   2       47.82       59.07      7.75 o 
   7  21   2       16.94        8.01      8.75 o 
  -7  22   2       13.61       23.74     13.14 o 
  -6  22   2       97.31      114.29      6.52 o 
  -5  22   2       93.60       86.26      3.87 o 
  -4  22   2       39.17       46.39      3.83 o 
  -3  22   2      147.06      139.24      5.32 o 
  -2  22   2      168.59      161.50      6.82 o 
  -1  22   2      961.63      932.38     19.62 o 
   0  22   2      871.99      867.70     13.31 o 
   1  22   2       46.47       43.84      5.01 o 
   2  22   2       87.57       81.63      8.28 o 
   3  22   2       11.79       11.09      4.92 o 
   4  22   2       22.46       38.00     12.41 o 
   5  22   2       11.29       18.44      5.84 o 
   6  22   2       28.57       24.06     13.44 o 
   7  22   2        0.23        4.98      9.21 o 
  -7  23   2        9.98       15.93      7.97 o 
  -6  23   2       10.24       12.10      4.75 o 
  -5  23   2       17.86       24.80      3.09 o 
  -4  23   2       25.46       30.14      3.20 o 
  -3  23   2       67.47       73.44      5.41 o 
  -2  23   2      523.42      505.20     12.63 o 
  -1  23   2      248.99      243.97      7.46 o 
   0  23   2      158.77      167.13      6.70 o 
   1  23   2      416.53      380.24      9.12 o 
   2  23   2       44.07       39.26      4.37 o 
   3  23   2       93.44       84.72      6.85 o 
   4  23   2       36.17       41.91      7.20 o 
   5  23   2        9.52       16.08     10.42 o 
   6  23   2        7.06       10.98      6.12 o 
  -7  24   2       17.39       12.06      8.54 o 
  -6  24   2       27.68       37.43      5.47 o 
  -5  24   2       35.75       29.25      3.36 o 
  -4  24   2        8.16       -0.36      3.67 o 
  -3  24   2       65.61       63.96      5.32 o 
  -2  24   2       23.27       26.12      5.18 o 
  -1  24   2      342.99      337.41     16.32 o 
   0  24   2       21.88       32.82      4.37 o 
   1  24   2       16.25       17.87      4.17 o 
   2  24   2       66.27       58.71      5.23 o 
   3  24   2       88.92       87.75      7.10 o 
   4  24   2        4.65       16.70      6.76 o 
   5  24   2        1.97        4.75     10.10 o 
   6  24   2        0.74       -2.26     10.81 o 
  -7  25   2       40.85       56.54     12.95 o 
  -6  25   2       47.53       45.44     10.13 o 
  -5  25   2      133.66      151.05      4.97 o 
  -4  25   2       26.89       28.88      3.45 o 
  -3  25   2       67.06       65.89      5.63 o 
  -2  25   2      317.53      305.19     13.14 o 
  -1  25   2       36.97       49.32      6.87 o 
   0  25   2      234.38      227.14      7.50 o 
   1  25   2       98.74      107.91      6.08 o 
   2  25   2       34.20       35.79      5.09 o 
   3  25   2      123.61      128.65      8.07 o 
   4  25   2       20.39       12.88      9.50 o 
   5  25   2        2.78       18.63     10.86 o 
   6  25   2        6.77       13.03     11.96 o 
  -7  26   2        0.60        6.59      8.65 o 
  -6  26   2        0.92       10.08      7.98 o 
  -5  26   2       11.57       15.61      3.72 o 
  -4  26   2       45.18       54.84      6.22 o 
  -3  26   2      161.23      170.40      7.43 o 
  -2  26   2       43.19       59.37      5.44 o 
  -1  26   2       19.43       16.85      4.73 o 
   0  26   2      108.00      109.59      6.21 o 
   1  26   2        5.25        5.70      4.16 o 
   2  26   2       26.44       21.47      6.93 o 
   3  26   2        1.71       -2.77      5.21 o 
   4  26   2       12.73       12.74      6.73 o 
   5  26   2       14.69       10.45     10.92 o 
   6  26   2       24.40       18.53     12.30 o 
  -6  27   2       10.20       13.91      8.38 o 
  -5  27   2       40.88       47.15      6.22 o 
  -4  27   2       13.29        4.69      4.64 o 
  -3  27   2        3.66       10.52      7.91 o 
  -2  27   2      119.74      116.44      6.64 o 
  -1  27   2        3.15       -3.73      4.40 o 
   0  27   2        3.69        6.77      5.52 o 
   1  27   2       15.78       21.72      4.57 o 
   2  27   2        2.27       -4.64      4.64 o 
   3  27   2       55.15       51.25      6.80 o 
   4  27   2       36.10       38.23      7.97 o 
   5  27   2       22.76       23.88     11.39 o 
  -6  28   2        0.80       17.56      8.67 o 
  -5  28   2       33.66       31.30      4.12 o 
  -4  28   2       13.40       13.18      4.88 o 
  -3  28   2       80.24       85.55     10.83 o 
  -2  28   2       85.60       92.43      6.32 o 
  -1  28   2       40.56       44.99      6.52 o 
   0  28   2       31.28       34.74      6.05 o 
   1  28   2        1.46        4.19      4.36 o 
   2  28   2       59.55       50.63      6.77 o 
   3  28   2       29.91       32.49      6.38 o 
   4  28   2       38.48       42.95     12.30 o 
   5  28   2       14.54        3.18     11.05 o 
  -6  29   2       51.31       56.09      9.93 o 
  -5  29   2        6.95       10.27      4.92 o 
  -4  29   2       15.96       19.52      7.08 o 
  -3  29   2       59.10       63.69      6.16 o 
  -2  29   2       74.34       89.51      6.40 o 
  -1  29   2        6.60       10.62      6.95 o 
   0  29   2        9.68       10.50      5.36 o 
   1  29   2        5.31        2.66      5.30 o 
   2  29   2        8.40       -5.46      5.46 o 
   3  29   2       12.43       11.24      7.07 o 
   4  29   2        0.29       10.89     11.23 o 
   5  29   2        6.11        1.70     11.71 o 
  -5  30   2       38.25       48.68      7.96 o 
  -4  30   2       10.82       14.98      8.30 o 
  -3  30   2        9.20       15.78      5.17 o 
  -2  30   2       65.17       76.50      7.59 o 
  -1  30   2       30.27       35.01      7.66 o 
   0  30   2        8.34       13.52      5.84 o 
   1  30   2        2.95       -0.34      6.49 o 
   2  30   2       28.20       20.17     10.04 o 
   3  30   2       12.86       14.54      7.72 o 
   4  30   2       11.90       -0.03     10.95 o 
  -5  31   2        7.94       10.05      8.62 o 
  -4  31   2        6.94        0.07      8.13 o 
  -3  31   2        8.35        7.18     30.76 o 
  -2  31   2        9.02        9.38     11.56 o 
  -1  31   2        5.53       10.38      6.50 o 
   0  31   2        7.53        5.32      6.62 o 
   1  31   2       84.03       90.05     17.83 o 
   2  31   2       15.09       14.65      6.79 o 
   3  31   2       19.94       38.01     12.62 o 
   4  31   2        4.89        4.72     12.30 o 
  -5  32   2        6.19       18.19     13.63 o 
  -4  32   2        7.95       16.40      9.01 o 
  -3  32   2        6.84       10.99     15.17 o 
  -2  32   2        5.98        1.08      6.21 o 
  -1  32   2        9.47        3.19      6.95 o 
   0  32   2       51.60       66.53     10.89 o 
   1  32   2       18.47       19.48      7.92 o 
   2  32   2       20.05        8.23      9.91 o 
   3  32   2       15.40       -3.34     11.05 o 
  -4  33   2        1.04       -8.13      8.13 o 
  -3  33   2        4.88        2.91      8.59 o 
  -2  33   2       18.68       13.10      9.09 o 
  -1  33   2       31.62       30.93     12.24 o 
   0  33   2       47.30       33.32     12.40 o 
   1  33   2        6.67        7.02      9.06 o 
   2  33   2       22.75       13.37     15.77 o 
   3  33   2       34.14       22.18     12.62 o 
  -3  34   2       15.68       17.80     13.74 o 
  -2  34   2        7.52        8.98     10.57 o 
  -1  34   2       49.23       49.59     13.75 o 
   1  34   2       12.03        0.88     11.08 o 
   2  34   2       11.21       -4.53     15.07 o 
  -3  35   2        2.57        3.02     14.10 o 
  -2  35   2        0.44        0.89      9.43 o 
  -1  35   2       15.12       -3.97     20.71 o 
   2  35   2       11.99        2.23     15.80 o 
  -2  36   2       11.81      -14.38     14.38 o 
  -1  36   2       10.81      -16.24     16.24 o 
  -3 -35   3        0.90      -10.29     10.29 o 
  -2 -35   3       26.53       16.25      7.71 o 
  -1 -35   3       23.22       20.15      7.45 o 
   0 -35   3        2.61        2.78      7.37 o 
   1 -35   3        4.79       -6.40      7.44 o 
  -3 -34   3        0.68       -0.99      5.10 o 
  -2 -34   3        6.26        3.19      5.72 o 
  -1 -34   3        1.30       -5.24      6.58 o 
   0 -34   3        2.61        0.44      7.10 o 
   1 -34   3       11.67        9.57      6.64 o 
   2 -34   3       31.50       34.36     11.71 o 
  -4 -33   3        0.97        5.29     11.11 o 
  -3 -33   3        1.42       -3.46      5.06 o 
  -2 -33   3        2.76        7.17      5.43 o 
  -1 -33   3       12.44        8.59      6.95 o 
   0 -33   3        8.46       -1.32      7.84 o 
   1 -33   3       12.44        9.60      5.59 o 
   2 -33   3       10.48        5.44     10.01 o 
  -5 -32   3        7.40       13.12     11.20 o 
  -4 -32   3       16.03        7.77     10.45 o 
  -3 -32   3       22.84       19.33      5.12 o 
  -2 -32   3       27.75       22.77      5.69 o 
  -1 -32   3       21.05       18.25      5.82 o 
   0 -32   3       42.67       35.27      6.35 o 
   1 -32   3       58.36       60.55      5.64 o 
   2 -32   3        8.37       16.88     14.51 o 
   3 -32   3        6.80        6.44     10.42 o 
  -5 -31   3       12.04       14.57     10.92 o 
  -4 -31   3       19.63       16.08     10.79 o 
  -3 -31   3        1.08       -3.79      4.52 o 
  -2 -31   3       39.03       36.01      4.99 o 
  -1 -31   3        8.75       17.15      4.87 o 
   0 -31   3       27.89       26.61      6.76 o 
   1 -31   3       17.68       13.71      4.16 o 
   2 -31   3       14.31       15.40      5.98 o 
   3 -31   3        2.67        5.55      6.51 o 
   4 -31   3       18.65       14.85      9.57 o 
  -5 -30   3       59.04       35.87     11.96 o 
  -4 -30   3       20.54       36.22      6.75 o 
  -3 -30   3       55.37       52.92      7.42 o 
  -2 -30   3       16.70       12.95      4.30 o 
  -1 -30   3        7.37        7.35      4.48 o 
   0 -30   3        3.38       -3.93      4.36 o 
   1 -30   3       12.22       13.46      4.08 o 
   2 -30   3       40.68       39.97      6.12 o 
   3 -30   3       13.30       12.45      6.62 o 
   4 -30   3       41.51       41.59      9.44 o 
  -6 -29   3        0.80        1.98      8.22 o 
  -5 -29   3        4.59        3.59     12.90 o 
  -4 -29   3       38.99       46.63      6.16 o 
  -3 -29   3       65.01       73.32     10.39 o 
  -2 -29   3       50.41       48.72      4.84 o 
  -1 -29   3      111.49      115.73      5.87 o 
   0 -29   3       50.49       54.14      4.85 o 
   1 -29   3       33.21       41.15      4.37 o 
   2 -29   3       37.85       32.45      4.99 o 
   3 -29   3       15.76       11.24      8.69 o 
   4 -29   3        3.04       16.95      8.01 o 
  -6 -28   3       14.26       15.19      8.34 o 
  -5 -28   3        2.98       -1.26      7.98 o 
  -4 -28   3        2.42       -2.69      4.44 o 
  -3 -28   3       14.46       15.50      3.73 o 
  -2 -28   3        6.42       14.01      4.04 o 
  -1 -28   3        6.76        2.24      3.78 o 
   0 -28   3       43.19       46.40      4.25 o 
   1 -28   3        6.60        4.72      4.53 o 
   2 -28   3        4.34        1.36      4.54 o 
   3 -28   3        1.35       -4.85      4.85 o 
   4 -28   3        3.32        6.13      7.52 o 
   5 -28   3       21.55       38.47      7.10 o 
  -7 -27   3        1.78       -0.57     17.12 o 
  -6 -27   3       68.66       67.21      9.40 o 
  -5 -27   3       26.41       17.76     11.83 o 
  -4 -27   3        6.01        4.60      5.04 o 
  -3 -27   3       46.97       43.34      4.16 o 
  -2 -27   3       59.42       55.54      4.78 o 
  -1 -27   3       31.92       37.09      4.34 o 
   0 -27   3        3.73        2.54      3.49 o 
   1 -27   3        1.14        4.53      3.85 o 
   2 -27   3       16.73       18.64      4.50 o 
   3 -27   3        2.01       -4.63      4.63 o 
   4 -27   3       14.16       18.40      6.08 o 
   5 -27   3        4.24        4.94      4.87 o 
  -7 -26   3       44.36       50.54     15.66 o 
  -6 -26   3        1.97       -3.82      7.14 o 
  -5 -26   3       20.65       35.99     14.02 o 
  -4 -26   3       48.65       60.59      5.45 o 
  -3 -26   3        6.19        5.18      3.60 o 
  -2 -26   3       18.15       13.18      3.81 o 
  -1 -26   3        4.21        2.63      3.60 o 
   0 -26   3        6.15        2.62      3.53 o 
   1 -26   3       40.22       38.01      3.89 o 
   2 -26   3       62.57       73.61      5.38 o 
   3 -26   3       47.25       51.07      5.12 o 
   4 -26   3        2.28       -4.62      4.62 o 
   5 -26   3        5.30       -0.26      4.59 o 
  -7 -25   3       43.23       46.93      8.98 o 
  -6 -25   3        3.68        7.85      7.71 o 
  -5 -25   3       23.43       28.38      8.70 o 
  -4 -25   3        0.82        2.27      4.13 o 
  -3 -25   3      122.85      118.91      4.70 o 
  -2 -25   3       33.71       34.32      3.98 o 
  -1 -25   3      164.67      152.62      6.27 o 
   0 -25   3       21.99       22.30      3.67 o 
   1 -25   3       47.80       40.41      3.67 o 
   2 -25   3      101.79      104.19      4.78 o 
   3 -25   3        3.46       -1.07      4.19 o 
   4 -25   3        3.76       -0.39      5.03 o 
   5 -25   3        2.34        0.41      4.38 o 
   6 -25   3        5.27        7.43      6.42 o 
  -7 -24   3      117.70      119.71     10.74 o 
  -6 -24   3       49.10       48.46      6.27 o 
  -5 -24   3      125.63      132.15      8.36 o 
  -4 -24   3      148.00      141.99      6.45 o 
  -3 -24   3       22.08       19.33      3.17 o 
  -2 -24   3       85.06       66.10      4.53 o 
  -1 -24   3       41.20       48.98      4.10 o 
   0 -24   3       98.32      106.78      4.64 o 
   1 -24   3       53.29       51.54      3.67 o 
   2 -24   3      179.18      174.88      5.57 o 
   3 -24   3       69.95       62.62      4.81 o 
   4 -24   3       44.83       42.35      6.08 o 
   5 -24   3        4.12       -2.61      4.23 o 
   6 -24   3        7.56       13.12      6.57 o 
  -8 -23   3       17.85       26.59     16.58 o 
  -7 -23   3       11.10       12.25      5.68 o 
  -6 -23   3        4.69        0.94      4.98 o 
  -5 -23   3       27.44       21.16      4.71 o 
  -4 -23   3        4.46        1.75      3.33 o 
  -3 -23   3       13.07       15.06      2.97 o 
  -2 -23   3       18.84       23.93      3.55 o 
  -1 -23   3       36.63       42.04      3.92 o 
   0 -23   3       88.80       95.48      4.21 o 
   1 -23   3       91.96       96.08      3.88 o 
   2 -23   3      110.92      111.42      4.55 o 
   3 -23   3       21.97       24.71      4.04 o 
   4 -23   3        8.77        6.04      4.38 o 
   5 -23   3       11.24        5.53      4.37 o 
   6 -23   3        1.98        2.71      5.55 o 
  -8 -22   3        2.87        6.95      8.11 o 
  -7 -22   3        5.91        5.23      6.30 o 
  -6 -22   3        8.47        8.22      4.97 o 
  -5 -22   3       57.80       64.70      5.88 o 
  -4 -22   3       26.93       30.32      3.69 o 
  -3 -22   3       84.82       85.50      3.54 o 
  -2 -22   3       88.08       88.10      7.24 o 
  -1 -22   3       68.28       76.02      4.41 o 
   0 -22   3       21.59       14.28      3.16 o 
   1 -22   3      353.40      333.38      5.72 o 
   2 -22   3      304.42      282.63      5.82 o 
   3 -22   3      125.76      128.50      5.52 o 
   4 -22   3       33.49       27.24      4.76 o 
   5 -22   3       12.32       10.63      3.97 o 
   6 -22   3        2.05       -5.25      5.25 o 
  -8 -21   3       24.00       21.49      8.16 o 
  -7 -21   3      107.15      117.93      9.95 o 
  -6 -21   3        7.81        5.83      4.83 o 
  -5 -21   3       22.35       22.71      4.57 o 
  -4 -21   3       52.59       60.73      4.74 o 
  -3 -21   3      324.42      321.08      5.25 o 
  -2 -21   3      277.91      272.15      5.43 o 
  -1 -21   3      279.66      251.09      6.02 o 
   0 -21   3       27.72       17.91      2.96 o 
   1 -21   3       26.01       15.73      2.75 o 
   2 -21   3       19.90       21.72      3.05 o 
   3 -21   3       48.99       49.61      4.05 o 
   4 -21   3       29.84       31.46      4.63 o 
   5 -21   3       78.22       74.87      4.88 o 
   6 -21   3       29.89       32.23      4.83 o 
  -8 -20   3       21.79       30.20      6.36 o 
  -7 -20   3       49.92       47.45      6.10 o 
  -6 -20   3        5.51        7.78      3.77 o 
  -5 -20   3       95.08      102.54      5.13 o 
  -4 -20   3      121.44      128.56      4.49 o 
  -3 -20   3      134.61      131.86      4.57 o 
  -2 -20   3      172.94      166.70      4.25 o 
  -1 -20   3      167.54      161.51      9.47 o 
   0 -20   3        4.23       -2.55      2.55 o 
   1 -20   3       44.89       44.95      3.00 o 
   2 -20   3      119.73      127.67      4.06 o 
   3 -20   3      411.94      371.90      9.20 o 
   4 -20   3       35.85       34.03      4.08 o 
   5 -20   3        0.81       -2.10      3.28 o 
   6 -20   3        4.17        1.78      3.94 o 
   7 -20   3       20.42        6.03     11.28 o 
  -8 -19   3       19.16       24.22      5.66 o 
  -7 -19   3       16.45       27.54      4.47 o 
  -6 -19   3       34.90       34.67      4.11 o 
  -5 -19   3       43.61       51.92      4.08 o 
  -4 -19   3      199.55      197.46      4.64 o 
  -3 -19   3      627.16      608.96      6.11 o 
  -2 -19   3      159.65      163.75      4.08 o 
  -1 -19   3      410.98      385.89      5.69 o 
   0 -19   3       27.64       25.68      2.46 o 
   1 -19   3       52.66       49.64      2.94 o 
   2 -19   3       26.70       22.30      3.37 o 
   3 -19   3      445.90      442.00      7.60 o 
   4 -19   3        1.40       -2.45      3.18 o 
   5 -19   3       20.03       21.73      3.71 o 
   6 -19   3        4.03        4.21      3.45 o 
   7 -19   3        3.57      -13.49     17.42 o 
  -8 -18   3       19.58        7.59      7.13 o 
  -7 -18   3       49.75       39.67      4.70 o 
  -6 -18   3       48.90       41.67      4.33 o 
  -5 -18   3       25.21       26.40      3.69 o 
  -4 -18   3       71.62       75.13      4.01 o 
  -3 -18   3       13.88       19.99      1.80 o 
  -2 -18   3      125.41      120.78      3.29 o 
  -1 -18   3       22.85       22.46      2.50 o 
   0 -18   3      190.73      223.32      3.80 o 
   1 -18   3      672.38      696.22      7.21 o 
   2 -18   3      394.09      404.03      6.03 o 
   3 -18   3      329.60      312.01      5.87 o 
   4 -18   3       54.28       40.42      3.88 o 
   5 -18   3       46.14       44.29      3.95 o 
   6 -18   3        9.27        7.06      3.41 o 
   7 -18   3        0.02       -9.42      9.42 o 
  -9 -17   3        2.47        0.30      8.99 o 
  -8 -17   3       21.13       16.73      5.36 o 
  -7 -17   3       16.02       12.21      4.71 o 
  -6 -17   3       11.31       13.51      3.65 o 
  -5 -17   3       20.83       18.05      3.66 o 
  -4 -17   3       34.66       36.39      2.91 o 
  -3 -17   3      137.52      133.76      2.57 o 
  -2 -17   3      112.56      120.02      2.86 o 
  -1 -17   3     1016.18     1015.97     15.84 o 
   0 -17   3     1498.16     1552.20      9.99 o 
   1 -17   3      371.85      380.05      9.14 o 
   2 -17   3       51.15       57.79      2.95 o 
   3 -17   3       60.31       59.38      4.31 o 
   4 -17   3      177.11      160.57      4.99 o 
   5 -17   3       17.78       15.43      4.44 o 
   6 -17   3       40.26       43.97      5.38 o 
   7 -17   3        8.29       -8.25     14.36 o 
  -9 -16   3        7.57        7.59      9.38 o 
  -8 -16   3        8.49        4.37      3.99 o 
  -7 -16   3      133.56      141.22      6.26 o 
  -6 -16   3      368.09      346.45      6.64 o 
  -5 -16   3      228.93      227.28      4.78 o 
  -4 -16   3      256.80      244.14      6.07 o 
  -3 -16   3      148.68      137.22      2.81 o 
  -2 -16   3       51.15       46.06      2.16 o 
  -1 -16   3     2597.96     2696.19     14.47 o 
   0 -16   3     1933.85     2005.44     16.41 o 
   1 -16   3      148.57      131.91      3.13 o 
   2 -16   3      333.15      322.07      5.79 o 
   3 -16   3     1009.41      969.52     11.83 o 
   4 -16   3      147.99      138.60      7.86 o 
   5 -16   3      192.79      176.43      5.75 o 
   6 -16   3       11.09       10.76      3.36 o 
   7 -16   3       10.79       25.59     12.04 o 
  -9 -15   3        1.56       -8.54      8.54 o 
  -8 -15   3        4.66       -0.34      3.87 o 
  -7 -15   3       21.34       18.54      3.30 o 
  -6 -15   3       20.09       18.21      3.25 o 
  -5 -15   3       73.53       73.81      3.82 o 
  -4 -15   3      151.08      142.67      4.92 o 
  -3 -15   3      122.96      114.76      3.69 o 
  -2 -15   3       85.50       90.81      2.05 o 
  -1 -15   3      134.70      130.54      2.39 o 
   0 -15   3      528.53      548.37      4.85 o 
   1 -15   3      237.60      257.71      3.64 o 
   2 -15   3      356.23      371.02      6.13 o 
   3 -15   3      157.74      147.61      4.42 o 
   4 -15   3      195.78      198.81      5.52 o 
   5 -15   3       50.27       64.04      4.28 o 
   6 -15   3        2.76        1.61      4.10 o 
   7 -15   3       14.70       19.47      6.27 o 
  -9 -14   3        8.56        1.19      9.53 o 
  -8 -14   3       16.15       20.52      3.67 o 
  -7 -14   3       51.48       61.60      4.67 o 
  -6 -14   3        1.35       -0.71      2.43 o 
  -5 -14   3       57.57       67.56      3.16 o 
  -4 -14   3      139.70      125.76      3.55 o 
  -3 -14   3      310.13      284.26      4.71 o 
  -2 -14   3       12.35       20.54      1.33 o 
  -1 -14   3       16.15       28.31      1.72 o 
   0 -14   3      552.32      573.62     14.17 o 
   1 -14   3      665.95      675.51      6.74 o 
   2 -14   3      613.29      639.16      7.81 o 
   3 -14   3      339.12      345.60      6.99 o 
   4 -14   3      245.31      230.75      6.78 o 
   5 -14   3       50.05       50.84      4.00 o 
   6 -14   3        8.80       10.07      3.32 o 
   7 -14   3        4.00       -4.76      6.48 o 
  -9 -13   3        5.97        6.77      8.55 o 
  -8 -13   3       22.34       25.58      3.56 o 
  -7 -13   3       22.56       23.53      3.45 o 
  -6 -13   3        1.12        0.89      2.41 o 
  -5 -13   3       83.25       83.62      3.26 o 
  -4 -13   3       56.02       60.11      2.72 o 
  -3 -13   3      650.27      571.36      4.75 o 
  -2 -13   3      638.51      677.68      4.71 o 
  -1 -13   3      976.95     1088.05     12.57 o 
   0 -13   3     2854.72     3011.30     15.84 o 
   1 -13   3      107.71      124.04      2.43 o 
   2 -13   3      113.00      113.02      2.97 o 
   3 -13   3      630.34      654.79      7.53 o 
   4 -13   3      898.78      854.90     11.24 o 
   5 -13   3      297.83      297.10      7.19 o 
   6 -13   3       48.04       42.94      3.73 o 
   7 -13   3       31.76       35.49      6.27 o 
   8 -13   3       35.45       38.39     14.02 o 
  -9 -12   3        8.52       10.36      5.50 o 
  -8 -12   3        1.85        5.04      4.46 o 
  -7 -12   3        7.77        6.00      2.65 o 
  -6 -12   3      177.09      195.06      4.46 o 
  -5 -12   3      106.82      104.52      4.01 o 
  -4 -12   3       45.12       55.81      2.52 o 
  -3 -12   3       30.20       32.97      1.86 o 
  -2 -12   3      217.34      227.95      2.46 o 
  -1 -12   3     1161.43     1239.19     19.19 o 
   0 -12   3     2414.69     2793.38     24.24 o 
   1 -12   3     2500.05     2814.20     13.97 o 
   2 -12   3       86.30       98.96      2.56 o 
   3 -12   3      582.66      584.36      8.21 o 
   4 -12   3       48.85       63.29      3.93 o 
   5 -12   3        2.73        1.09      3.09 o 
   6 -12   3       39.35       43.13      3.84 o 
   7 -12   3        5.94        8.53      5.67 o 
   8 -12   3        4.44        0.28     10.14 o 
  -9 -11   3       31.64       29.79      8.14 o 
  -8 -11   3       27.60       33.65      3.96 o 
  -7 -11   3        8.07        9.15      2.69 o 
  -6 -11   3      125.91      116.97      3.82 o 
  -5 -11   3       35.69       37.19      2.52 o 
  -4 -11   3      272.74      266.23      4.14 o 
  -3 -11   3      919.48      898.65      7.81 o 
  -2 -11   3     1139.41     1035.28      8.18 o 
  -1 -11   3     1779.08     1700.37     10.21 o 
   0 -11   3     1377.43     1470.01      8.61 o 
   1 -11   3     1184.93     1268.34      7.57 o 
   2 -11   3        4.64        5.16      1.47 o 
   3 -11   3      328.64      314.17      4.41 o 
   4 -11   3      381.77      377.27      6.74 o 
   5 -11   3      235.84      210.31      5.79 o 
   6 -11   3       20.52       28.55      5.48 o 
   7 -11   3       72.32       79.95      7.30 o 
   8 -11   3        6.92        5.50     10.00 o 
  -9 -10   3       11.65        8.61      9.03 o 
  -8 -10   3       21.65       22.52      3.32 o 
  -7 -10   3      131.96      132.32      4.00 o 
  -6 -10   3       14.57       11.90      2.51 o 
  -5 -10   3       70.14       73.40      2.83 o 
  -4 -10   3      472.97      450.16      5.13 o 
  -3 -10   3      134.13      132.01      2.61 o 
  -2 -10   3      492.17      462.68      3.86 o 
  -1 -10   3      738.03      794.81     11.75 o 
   0 -10   3       13.33        8.58      1.18 o 
   1 -10   3     1158.43     1168.44      9.56 o 
   2 -10   3     1301.84     1263.24      7.99 o 
   3 -10   3      338.44      343.17      4.48 o 
   4 -10   3      714.96      689.06      8.23 o 
   5 -10   3      256.99      240.62      6.21 o 
   6 -10   3       14.53       16.30      3.19 o 
   7 -10   3        5.76        8.83      3.04 o 
   8 -10   3       27.50       15.70     11.08 o 
  -9  -9   3        2.75        1.99      3.69 o 
  -8  -9   3       12.24       12.30      3.32 o 
  -7  -9   3       32.36       34.02      2.86 o 
  -6  -9   3      116.55      173.06      5.22 o 
  -5  -9   3       80.10       75.93      3.41 o 
  -4  -9   3       89.25       85.06      2.55 o 
  -3  -9   3       72.37       65.56      1.95 o 
  -2  -9   3      692.17      708.54      5.01 o 
  -1  -9   3     2897.18     2930.12     21.94 o 
   0  -9   3     1264.38     1337.12     18.73 o 
   1  -9   3      773.24      875.20      6.12 o 
   2  -9   3      188.74      195.58      3.79 o 
   3  -9   3      627.23      668.81      6.14 o 
   4  -9   3      209.83      220.06      4.96 o 
   5  -9   3      191.20      188.79      5.61 o 
   6  -9   3       46.00       46.89      5.68 o 
   7  -9   3        1.39        4.95      3.28 o 
   8  -9   3        2.54      -10.51     10.51 o 
  -9  -8   3       15.22       21.11      4.64 o 
  -8  -8   3       49.05       60.99      3.69 o 
  -7  -8   3      146.72      153.42      4.09 o 
  -6  -8   3     1450.67     1439.27     11.84 o 
  -5  -8   3      428.36      383.36      4.87 o 
  -4  -8   3      917.67      872.28     11.01 o 
  -3  -8   3        4.84        4.95      1.41 o 
  -2  -8   3      994.39      888.80      6.51 o 
  -1  -8   3     1053.53     1051.15      6.86 o 
   0  -8   3     2246.19     2319.38     11.28 o 
   1  -8   3     1064.30     1241.64      7.77 o 
   2  -8   3     1080.69     1063.44      7.24 o 
   3  -8   3      827.36      824.93     11.10 o 
   4  -8   3      245.43      219.71      4.67 o 
   5  -8   3      233.27      206.84      5.72 o 
   6  -8   3       27.83       35.07      3.58 o 
   7  -8   3        3.36        4.15      3.83 o 
   8  -8   3       28.66       16.33     10.32 o 
  -9  -7   3       27.29       31.90      6.26 o 
  -8  -7   3       19.82       28.40      2.98 o 
  -7  -7   3       50.13       54.07      3.13 o 
  -6  -7   3      281.09      301.20      4.69 o 
  -5  -7   3        9.26       20.93      1.98 o 
  -4  -7   3      120.01      121.11      2.61 o 
  -3  -7   3       35.04       41.63      1.47 o 
  -2  -7   3     1032.03      944.76      8.83 o 
  -1  -7   3     1026.01     1082.48      6.42 o 
   0  -7   3     1150.45     1272.12      7.01 o 
   1  -7   3      625.25      656.07      4.90 o 
   2  -7   3      370.98      396.65      5.63 o 
   3  -7   3      746.93      754.31      6.28 o 
   4  -7   3       90.00       93.01      4.88 o 
   5  -7   3      103.31      102.07      4.46 o 
   6  -7   3        2.66        1.01      4.30 o 
   7  -7   3       10.72       11.71      2.40 o 
   8  -7   3        0.33       -8.89      8.89 o 
 -10  -6   3        6.56       -8.56      9.85 o 
  -9  -6   3        7.37       13.09      3.80 o 
  -8  -6   3       16.71       14.72      3.11 o 
  -7  -6   3       17.65       19.41      2.49 o 
  -6  -6   3       47.74       62.15      3.68 o 
  -5  -6   3     1152.70     1057.16      8.74 o 
  -4  -6   3      206.00      203.32      3.01 o 
  -3  -6   3      877.72      906.30      9.67 o 
  -2  -6   3     1707.08     1699.95     12.44 o 
  -1  -6   3      951.11      925.76      5.55 o 
   0  -6   3      515.30      528.60      4.86 o 
   1  -6   3     1180.42     1261.04      7.67 o 
   2  -6   3      305.25      285.07      3.47 o 
   3  -6   3       62.22       74.38      2.65 o 
   4  -6   3       29.47       31.53      3.04 o 
   5  -6   3      179.11      162.33      7.73 o 
   6  -6   3        2.79        1.72      2.92 o 
   7  -6   3        3.28       -1.83      3.43 o 
   8  -6   3        8.83       -2.35     16.21 o 
 -10  -5   3        7.88       -1.21      8.39 o 
  -9  -5   3       15.59       19.38      5.03 o 
  -8  -5   3       11.47       14.82      2.75 o 
  -7  -5   3        8.34        8.49      2.36 o 
  -6  -5   3      935.82      898.67      8.79 o 
  -5  -5   3      185.47      192.63      5.01 o 
  -4  -5   3      133.35      114.88      3.86 o 
  -3  -5   3     1287.18     1247.78      8.83 o 
  -2  -5   3      219.32      228.52      2.41 o 
  -1  -5   3       51.03       42.50      1.09 o 
   0  -5   3     2598.93     2689.86     16.01 o 
   1  -5   3      112.23      129.20      2.23 o 
   2  -5   3      376.01      458.14      6.40 o 
   3  -5   3      197.00      205.47      3.26 o 
   4  -5   3      132.04      141.34      4.27 o 
   5  -5   3      384.31      393.44      7.13 o 
   6  -5   3       40.55       39.07      3.43 o 
   7  -5   3       33.95       38.55      2.80 o 
   8  -5   3       11.53        1.32      8.89 o 
 -10  -4   3       30.54       25.45      9.52 o 
  -9  -4   3       15.45        9.92      5.38 o 
  -8  -4   3        1.94       -2.40      2.40 o 
  -7  -4   3       18.11       14.76      2.94 o 
  -6  -4   3      596.24      581.53      6.26 o 
  -5  -4   3      172.58      168.62      3.17 o 
  -4  -4   3      393.90      369.55      3.78 o 
  -3  -4   3      294.79      343.53      3.14 o 
  -2  -4   3     1695.92     1667.28     12.85 o 
  -1  -4   3       12.67       12.90      0.90 o 
   0  -4   3      516.59      534.90      3.60 o 
   1  -4   3      682.94      680.77      4.82 o 
   2  -4   3      137.76      141.70      3.11 o 
   3  -4   3       50.50       51.85      2.65 o 
   4  -4   3       18.79       21.09      2.78 o 
   5  -4   3        1.55        0.00      3.73 o 
   6  -4   3       19.53       19.88      3.13 o 
   7  -4   3        7.10        8.40      2.43 o 
   8  -4   3        2.47       -8.35      8.35 o 
 -10  -3   3       44.89       31.72      9.38 o 
  -9  -3   3       30.99       35.18      5.29 o 
  -8  -3   3       12.08       12.68      2.68 o 
  -7  -3   3      243.54      243.01      4.61 o 
  -6  -3   3      142.39      149.99      4.96 o 
  -5  -3   3      269.26      296.10      6.41 o 
  -4  -3   3      886.07      882.09     12.08 o 
  -3  -3   3     2096.58     1998.37     14.36 o 
  -2  -3   3     6338.63     6361.43     52.31 o 
  -1  -3   3     1656.84     1560.74     11.35 o 
   0  -3   3     3297.74     3460.36     30.54 o 
   1  -3   3     2260.27     2363.04     12.82 o 
   2  -3   3       94.50      115.45      4.51 o 
   3  -3   3        9.27        6.52      1.66 o 
   4  -3   3      321.35      292.79      5.36 o 
   5  -3   3       95.58      116.99      5.58 o 
   6  -3   3       80.92       73.20      3.82 o 
   7  -3   3       97.85      106.51      9.39 o 
   8  -3   3       25.10        6.47     10.05 o 
 -10  -2   3       18.71       18.38      9.68 o 
  -9  -2   3       53.79       50.22      7.65 o 
  -8  -2   3       20.43       17.84      2.78 o 
  -7  -2   3      128.01      116.90      5.71 o 
  -6  -2   3      405.10      396.33      4.99 o 
  -5  -2   3      988.01      905.46      7.45 o 
  -4  -2   3     2960.98     2905.44     18.78 o 
  -3  -2   3     3349.84     3305.69     30.18 o 
  -2  -2   3     1851.76     1894.24     13.60 o 
  -1  -2   3      415.05      463.89      4.03 o 
   0  -2   3     4302.29     4356.72     23.83 o 
   1  -2   3      167.40      166.79      3.25 o 
   2  -2   3     3291.54     3339.97     28.84 o 
   3  -2   3      326.94      303.10      3.74 o 
   4  -2   3        7.87        9.89      2.62 o 
   5  -2   3      159.83      142.11      8.18 o 
   6  -2   3       30.23       29.69      2.87 o 
   7  -2   3       10.76        9.91      2.55 o 
   8  -2   3        0.85       -2.68      8.48 o 
 -10  -1   3        4.19       -8.91      8.91 o 
  -9  -1   3       26.49       27.71      5.57 o 
  -8  -1   3        4.19        0.10      2.54 o 
  -7  -1   3      103.26      100.81      5.43 o 
  -6  -1   3      413.32      381.34      7.76 o 
  -5  -1   3      738.98      755.00      9.86 o 
  -4  -1   3       49.98       67.00      3.57 o 
  -3  -1   3      330.00      313.29      5.55 o 
  -2  -1   3     2236.88     2130.84     27.50 o 
  -1  -1   3     1361.97     1368.88     30.77 o 
   0  -1   3     1086.68     1099.73      6.36 o 
   1  -1   3      296.66      315.03      4.20 o 
   2  -1   3      858.63      867.00      6.15 o 
   3  -1   3      501.74      459.27      8.58 o 
   4  -1   3       71.15       70.28      3.27 o 
   5  -1   3      106.02      110.94      5.32 o 
   6  -1   3       18.89       15.47      3.22 o 
   7  -1   3        0.69        1.11      2.46 o 
   8  -1   3        0.88       -8.12      8.12 o 
 -10   0   3        1.36        0.21      8.74 o 
  -9   0   3       25.79       27.11      3.90 o 
  -8   0   3       40.57       34.46      3.03 o 
  -7   0   3      492.28      496.99     10.15 o 
  -6   0   3      324.87      299.10      5.61 o 
  -5   0   3      330.05      281.22      4.89 o 
  -4   0   3       70.00       54.76      1.90 o 
  -3   0   3      332.79      426.16      7.07 o 
  -2   0   3     4537.92     4453.28     45.66 o 
  -1   0   3     2611.35     2667.04     21.26 o 
   0   0   3      988.31     1020.46      6.59 o 
   1   0   3      643.65      626.14      4.47 o 
   2   0   3        6.08        0.45      1.27 o 
   3   0   3     1541.63     1556.01     10.43 o 
   4   0   3      142.04      160.54      4.35 o 
   5   0   3      135.38      152.81      6.03 o 
   6   0   3       46.09       39.46      3.37 o 
   7   0   3       63.27       88.17      6.36 o 
   8   0   3        4.11        2.69      7.28 o 
 -10   1   3        4.01       -7.38     14.16 o 
  -9   1   3       26.74       24.15      5.92 o 
  -8   1   3        4.15        0.68      2.92 o 
  -7   1   3      101.07      110.31      4.08 o 
  -6   1   3      410.12      389.11      5.44 o 
  -5   1   3      745.36      735.65     12.31 o 
  -4   1   3       47.73       76.94      4.35 o 
  -3   1   3      333.62      302.96      4.21 o 
  -2   1   3     2253.56     2128.60     17.22 o 
  -1   1   3     1355.65     1402.56      8.34 o 
   0   1   3     1107.15     1116.79      5.92 o 
   1   1   3      298.05      294.13      7.64 o 
   2   1   3      857.86      869.56      6.51 o 
   3   1   3      499.82      469.70      6.36 o 
   4   1   3       71.61       70.35      3.25 o 
   5   1   3      107.60      112.60      5.36 o 
   6   1   3       19.23       13.74      3.28 o 
   7   1   3        0.55       -1.98      2.17 o 
   8   1   3        0.94       -4.97      7.95 o 
 -10   2   3       18.70       15.93     13.67 o 
  -9   2   3       54.63       53.05      7.39 o 
  -8   2   3       19.71       30.41      3.45 o 
  -7   2   3      134.51      138.30      4.33 o 
  -6   2   3      405.26      403.11      5.82 o 
  -5   2   3      977.69      900.58      8.13 o 
  -4   2   3     2988.03     2890.72     21.55 o 
  -3   2   3     3315.22     3285.60     23.93 o 
  -2   2   3     1859.40     1824.91     16.63 o 
  -1   2   3      424.69      478.43      3.33 o 
   0   2   3     4330.43     4366.49     25.70 o 
   1   2   3      184.66      187.28      2.64 o 
   2   2   3     3319.69     3393.90     46.20 o 
   3   2   3      316.50      286.63      4.75 o 
   4   2   3        9.71       11.21      2.59 o 
   5   2   3      160.66      151.42      5.96 o 
   6   2   3       30.02       28.26      3.24 o 
   7   2   3       10.51        7.73      3.66 o 
   8   2   3        0.96       -4.75      4.75 o 
 -10   3   3       45.64       23.52     12.46 o 
  -9   3   3       28.93       33.59      5.49 o 
  -8   3   3       11.20       16.12      4.18 o 
  -7   3   3      245.50      272.31      6.77 o 
  -6   3   3      143.66      145.06      6.71 o 
  -5   3   3      267.57      264.38      6.78 o 
  -4   3   3      878.18      832.01     17.76 o 
  -3   3   3     2095.83     2006.24     15.19 o 
  -2   3   3     6323.19     6296.67     47.05 o 
  -1   3   3     1682.52     1588.48      9.70 o 
   0   3   3     3295.54     3522.95     16.95 o 
   1   3   3     2289.18     2385.15     20.37 o 
   2   3   3       93.19      113.17      2.99 o 
   3   3   3        8.15        5.98      1.59 o 
   4   3   3      326.59      311.05      6.67 o 
   5   3   3       98.95      118.13      4.74 o 
   6   3   3       79.01       68.24      4.33 o 
   7   3   3       99.14      108.93      5.88 o 
   8   3   3       25.39       22.04      7.46 o 
 -10   4   3       30.78       18.97     10.48 o 
  -9   4   3       15.18       18.89      5.18 o 
  -8   4   3        1.81        4.55      3.23 o 
  -7   4   3       18.11       22.68      2.94 o 
  -6   4   3      595.75      567.09      9.36 o 
  -5   4   3      173.20      168.92      3.43 o 
  -4   4   3      395.52      367.31      4.09 o 
  -3   4   3      297.76      335.38      5.24 o 
  -2   4   3     1694.49     1655.30     10.72 o 
  -1   4   3       12.15       14.18      1.04 o 
   0   4   3      517.20      522.91      3.95 o 
   1   4   3      681.99      682.59      5.00 o 
   2   4   3      137.82      149.39      2.95 o 
   3   4   3       50.05       50.99      2.02 o 
   4   4   3       18.96       18.45      2.96 o 
   5   4   3        1.47        2.74      3.17 o 
   6   4   3       19.38       21.15      3.20 o 
   7   4   3        7.16       11.56      3.50 o 
   8   4   3        2.49       -1.20      5.88 o 
 -10   5   3        7.18        7.36     10.42 o 
  -9   5   3       17.18       18.40      5.58 o 
  -8   5   3       12.94       11.75      5.02 o 
  -7   5   3        8.30        8.01      2.81 o 
  -6   5   3      934.34      910.59     15.61 o 
  -5   5   3      185.95      182.02      4.22 o 
  -4   5   3      145.40      144.92      4.91 o 
  -3   5   3     1272.75     1241.78      9.26 o 
  -2   5   3      248.20      254.23      2.95 o 
  -1   5   3       43.06       37.80      1.14 o 
   0   5   3     2551.51     2645.63     14.33 o 
   1   5   3      112.13      121.62      2.12 o 
   2   5   3      378.18      466.99      6.02 o 
   3   5   3      194.32      210.32      3.24 o 
   4   5   3      128.31      132.20      4.53 o 
   5   5   3      378.41      420.14      7.37 o 
   6   5   3       41.21       48.19      3.62 o 
   7   5   3       32.55       43.45      5.00 o 
   8   5   3       11.31       -0.52      5.04 o 
  -9   6   3        7.59        5.34      4.99 o 
  -8   6   3       16.07       17.61      4.01 o 
  -7   6   3       19.70       24.58      3.87 o 
  -6   6   3       48.29       76.05      3.55 o 
  -5   6   3     1151.72     1060.52      9.70 o 
  -4   6   3      197.46      194.69      3.13 o 
  -3   6   3      895.67      929.36      7.45 o 
  -2   6   3     1707.87     1711.90     11.94 o 
  -1   6   3      949.91      915.13      5.47 o 
   0   6   3      533.01      559.15      4.47 o 
   1   6   3     1144.25     1243.87      6.95 o 
   2   6   3      294.79      284.91      3.32 o 
   3   6   3       56.66       67.16      2.17 o 
   4   6   3       29.39       35.23      2.87 o 
   5   6   3      176.14      172.35      5.33 o 
   6   6   3        2.75        0.56      2.94 o 
   7   6   3        3.37       -5.09      5.38 o 
   8   6   3        8.43        5.63      5.31 o 
  -9   7   3       27.38       30.82      9.66 o 
  -8   7   3       20.11       25.08      5.89 o 
  -7   7   3       49.86       57.31      3.82 o 
  -6   7   3      283.73      293.39     12.63 o 
  -5   7   3        9.86       19.40      2.15 o 
  -4   7   3      125.20      131.66      2.73 o 
  -3   7   3       31.37       40.02      1.52 o 
  -2   7   3     1044.05      977.45      6.64 o 
  -1   7   3     1036.97     1058.44     10.20 o 
   0   7   3     1153.49     1259.39     11.12 o 
   1   7   3      618.32      661.91      4.84 o 
   2   7   3      371.60      388.47      3.60 o 
   3   7   3      748.18      765.14      6.60 o 
   4   7   3       92.06      103.22      3.67 o 
   5   7   3      103.63      107.34      4.55 o 
   6   7   3        2.86       -0.25      2.93 o 
   7   7   3       11.23       15.53      3.08 o 
   8   7   3        0.26       -5.45      5.45 o 
  -9   8   3       15.43       12.46      5.65 o 
  -8   8   3       49.98       57.19      8.22 o 
  -7   8   3      145.27      146.81      5.17 o 
  -6   8   3     1447.26     1456.10     23.95 o 
  -5   8   3      434.35      410.20      4.84 o 
  -4   8   3      915.07      916.73      7.63 o 
  -3   8   3        6.72        5.32      1.14 o 
  -2   8   3      995.32      906.58      6.43 o 
  -1   8   3     1044.07     1025.82      9.35 o 
   0   8   3     2249.59     2281.08     17.85 o 
   1   8   3     1033.45     1186.04     18.07 o 
   2   8   3     1129.22     1111.90     15.89 o 
   3   8   3      809.02      816.91      6.87 o 
   4   8   3      248.71      223.19      6.83 o 
   5   8   3      236.69      226.58      6.64 o 
   6   8   3       28.17       28.79      4.46 o 
   7   8   3        3.33        2.55      3.06 o 
   8   8   3       29.68        5.40     14.00 o 
  -9   9   3        2.98       -1.21      7.59 o 
  -8   9   3       12.40       13.77      4.22 o 
  -7   9   3       33.87       26.81      3.46 o 
  -6   9   3      118.55      147.07      8.77 o 
  -5   9   3       78.73       86.90      3.69 o 
  -4   9   3       92.00       97.31      2.54 o 
  -3   9   3       76.26       67.17      2.15 o 
  -2   9   3      687.27      710.36      5.28 o 
  -1   9   3     2909.59     2922.77     15.82 o 
   0   9   3     1261.95     1339.61     17.10 o 
   1   9   3      768.06      861.36      7.90 o 
   2   9   3      188.89      196.37      2.90 o 
   3   9   3      625.84      681.09      8.74 o 
   4   9   3      214.91      228.63      5.35 o 
   5   9   3      194.55      220.16      9.35 o 
   6   9   3       46.83       54.82      3.94 o 
   7   9   3        1.28        4.76      3.24 o 
   8   9   3        2.46       -0.11      8.91 o 
  -9  10   3       11.14        0.18      7.99 o 
  -8  10   3       21.59       28.11      4.39 o 
  -7  10   3      133.48      124.54      5.65 o 
  -6  10   3       15.50       19.71      3.31 o 
  -5  10   3       76.89       74.32      2.97 o 
  -4  10   3      480.96      439.42      5.13 o 
  -3  10   3      130.83      130.73      2.53 o 
  -2  10   3      492.74      458.19      4.09 o 
  -1  10   3      750.28      809.25      5.67 o 
   0  10   3       10.56        5.70      1.35 o 
   1  10   3     1193.38     1213.40      9.68 o 
   2  10   3     1303.57     1287.27      8.00 o 
   3  10   3      352.52      371.29      4.67 o 
   4  10   3      732.73      737.76     12.74 o 
   5  10   3      255.83      257.62      9.99 o 
   6  10   3       14.88       24.06      3.81 o 
   7  10   3        5.69        0.27      3.01 o 
   8  10   3       26.98        2.97      9.24 o 
  -9  11   3       31.12       25.71     17.92 o 
  -8  11   3       26.77       37.92      6.13 o 
  -7  11   3        8.00       16.34      3.90 o 
  -6  11   3      124.81      127.35      5.06 o 
  -5  11   3       34.57       38.33      2.93 o 
  -4  11   3      266.26      259.03      4.00 o 
  -3  11   3      896.84      896.99      7.25 o 
  -2  11   3     1135.56     1030.66      7.79 o 
  -1  11   3     1743.99     1651.10     10.82 o 
   0  11   3     1400.45     1501.62      9.87 o 
   1  11   3     1161.59     1273.60      9.24 o 
   2  11   3        4.86        7.39      1.36 o 
   3  11   3      331.61      325.92      4.66 o 
   4  11   3      394.74      403.12     10.89 o 
   5  11   3      226.50      220.56      7.69 o 
   6  11   3       18.39       23.09      3.57 o 
   7  11   3       73.22       93.34      6.89 o 
   8  11   3        6.53        3.73      9.28 o 
  -9  12   3        8.83       -5.59      9.63 o 
  -8  12   3        1.68        3.13      5.27 o 
  -7  12   3        7.50       -0.70      3.79 o 
  -6  12   3      177.42      194.25      5.94 o 
  -5  12   3      107.37      104.12      3.98 o 
  -4  12   3       45.39       54.34      2.79 o 
  -3  12   3       30.61       36.56      1.31 o 
  -2  12   3      217.17      228.60      3.26 o 
  -1  12   3     1156.20     1252.22     11.01 o 
   0  12   3     2418.48     2759.81     21.20 o 
   1  12   3     2496.92     2841.82     25.88 o 
   2  12   3       86.05       98.90      3.03 o 
   3  12   3      583.78      596.15     15.36 o 
   4  12   3       49.07       62.54      4.79 o 
   5  12   3        2.57        6.34      3.80 o 
   6  12   3       38.96       42.05      3.87 o 
   7  12   3        6.13        3.45      3.21 o 
   8  12   3        4.53       14.24      9.96 o 
  -9  13   3        6.28       -6.75      7.59 o 
  -8  13   3       22.13       31.55      6.08 o 
  -7  13   3       22.70       23.36      6.12 o 
  -6  13   3        1.14        1.09      3.42 o 
  -5  13   3       82.60       78.96      3.78 o 
  -4  13   3       52.44       53.49      2.42 o 
  -3  13   3      639.58      551.52      4.42 o 
  -2  13   3      615.65      639.18      5.87 o 
  -1  13   3      933.21     1035.56      7.83 o 
   0  13   3     2790.42     2919.59     18.15 o 
   1  13   3      101.26      118.47      3.13 o 
   2  13   3      113.02      114.02      3.73 o 
   3  13   3      631.60      658.41      7.86 o 
   4  13   3      887.80      886.86     33.62 o 
   5  13   3      295.39      294.23     12.53 o 
   6  13   3       50.62       45.94      4.84 o 
   7  13   3       30.89       36.65      3.73 o 
   8  13   3       35.58        6.63     10.76 o 
  -9  14   3        8.56       -7.80     11.47 o 
  -8  14   3       15.54       21.08      5.86 o 
  -7  14   3       51.99       66.94      7.29 o 
  -6  14   3        2.10        3.61      3.21 o 
  -5  14   3       56.58       63.43      3.63 o 
  -4  14   3      134.56      127.97      3.61 o 
  -3  14   3      316.48      291.77      3.72 o 
  -2  14   3       12.92       15.27      1.67 o 
  -1  14   3       16.19       30.76      1.80 o 
   0  14   3      569.28      601.76      9.87 o 
   1  14   3      685.48      692.77      9.22 o 
   2  14   3      612.78      627.40      9.95 o 
   3  14   3      352.25      358.61     10.34 o 
   4  14   3      251.66      251.78     12.89 o 
   5  14   3       48.95       52.91      5.86 o 
   6  14   3        8.69       14.20      4.29 o 
   7  14   3        4.18        5.59      3.78 o 
   8  14   3       38.76       38.14     16.84 o 
  -9  15   3        1.50       -1.08      8.35 o 
  -8  15   3        4.79        5.32      7.20 o 
  -7  15   3       20.98       30.30      6.39 o 
  -6  15   3       19.98       10.63      4.12 o 
  -5  15   3       74.04       79.99      4.41 o 
  -4  15   3      150.84      144.48      4.58 o 
  -3  15   3      128.06      125.25      3.22 o 
  -2  15   3       86.10       84.46      3.79 o 
  -1  15   3      138.14      129.06      3.25 o 
   0  15   3      518.42      520.75      7.24 o 
   1  15   3      240.84      251.57      6.38 o 
   2  15   3      354.83      365.89     12.37 o 
   3  15   3      157.95      153.98      4.58 o 
   4  15   3      194.79      201.84      9.17 o 
   5  15   3       51.35       54.02      4.84 o 
   6  15   3        3.07        3.99      4.08 o 
   7  15   3       14.08       17.39      4.02 o 
  -9  16   3        7.85       21.57      9.44 o 
  -8  16   3        9.46       11.91      7.90 o 
  -7  16   3      129.12      151.21     13.48 o 
  -6  16   3      368.22      340.99      8.95 o 
  -5  16   3      227.35      232.46      9.04 o 
  -4  16   3      253.98      266.93      6.20 o 
  -3  16   3      151.43      143.16      3.53 o 
  -2  16   3       50.36       50.21      3.83 o 
  -1  16   3     2572.93     2650.43     18.93 o 
   0  16   3     1970.60     2069.26     14.95 o 
   1  16   3      145.63      135.85      5.50 o 
   2  16   3      342.77      340.90      7.05 o 
   3  16   3     1030.80     1009.75     13.92 o 
   4  16   3      145.91      145.71      8.35 o 
   5  16   3      193.54      186.99      8.28 o 
   6  16   3       11.27        9.54      4.28 o 
   7  16   3       10.83       14.07      4.00 o 
  -8  17   3       21.44       23.35     10.29 o 
  -7  17   3       16.99       13.25      8.81 o 
  -6  17   3       11.99       18.32      5.49 o 
  -5  17   3       20.22       21.25      2.92 o 
  -4  17   3       35.50       33.26      3.42 o 
  -3  17   3      135.90      127.23      5.51 o 
  -2  17   3      114.12      113.80      4.46 o 
  -1  17   3     1006.14     1025.75     17.55 o 
   0  17   3     1486.78     1538.64     13.93 o 
   1  17   3      369.43      348.32      9.93 o 
   2  17   3       51.60       69.26      4.33 o 
   3  17   3       60.51       65.24      4.60 o 
   4  17   3      174.02      168.10     13.41 o 
   5  17   3       17.21       17.75      5.20 o 
   6  17   3       41.04       54.48      5.17 o 
   7  17   3        8.09        5.89      4.96 o 
  -8  18   3       19.80       -0.82     10.10 o 
  -7  18   3       52.47       76.36     26.15 o 
  -6  18   3       48.87       48.45      6.34 o 
  -5  18   3       27.62       20.00      4.15 o 
  -4  18   3       73.47       73.26      2.83 o 
  -3  18   3       14.73       11.96      2.68 o 
  -2  18   3      126.14      119.40      4.72 o 
  -1  18   3       22.49       25.32      3.02 o 
   0  18   3      184.37      221.45      9.25 o 
   1  18   3      661.91      667.10     10.98 o 
   2  18   3      382.51      379.95      7.74 o 
   3  18   3      323.81      316.20      8.47 o 
   4  18   3       55.77       38.01      9.98 o 
   5  18   3       45.12       52.11      8.17 o 
   6  18   3        9.11        7.80      5.10 o 
   7  18   3        0.02        1.92      5.41 o 
  -8  19   3       19.29       20.30     10.26 o 
  -7  19   3       17.55       29.70      7.79 o 
  -6  19   3       34.34       20.06      5.98 o 
  -5  19   3       43.60       45.96      5.67 o 
  -4  19   3      195.54      189.18      4.11 o 
  -3  19   3      641.50      616.56      8.34 o 
  -2  19   3      167.47      164.23      5.10 o 
  -1  19   3      414.35      387.69     10.78 o 
   0  19   3       28.37       25.87      3.88 o 
   1  19   3       56.22       58.40      4.49 o 
   2  19   3       26.59       34.10      4.05 o 
   3  19   3      449.96      415.25     14.09 o 
   4  19   3        0.95       -7.80      7.80 o 
   5  19   3       19.16       30.75      7.59 o 
   6  19   3        3.72       -2.11      4.96 o 
   7  19   3        3.13       -9.25     11.61 o 
  -8  20   3       21.21       10.98     10.76 o 
  -7  20   3       49.79       67.48      8.98 o 
  -6  20   3        5.59       -1.86      6.02 o 
  -5  20   3       95.57       97.78      7.13 o 
  -4  20   3      120.97      120.45      3.78 o 
  -3  20   3      134.77      146.76      5.21 o 
  -2  20   3      174.56      165.94      5.99 o 
  -1  20   3      167.63      160.72      6.01 o 
   0  20   3        4.38        2.28      3.57 o 
   1  20   3       44.91       48.88      4.56 o 
   2  20   3      119.35      133.66      5.72 o 
   3  20   3      410.54      376.10     10.58 o 
   4  20   3       35.33       22.63      9.35 o 
   5  20   3        0.75       -9.06      9.06 o 
   6  20   3        4.00        5.94      5.93 o 
   7  20   3       20.54        9.50     11.99 o 
  -8  21   3       23.29       32.03     12.08 o 
  -7  21   3      107.41      115.07      9.87 o 
  -6  21   3        7.77        4.70     10.86 o 
  -5  21   3       22.57       18.42      5.46 o 
  -4  21   3       53.60       50.34      3.12 o 
  -3  21   3      316.43      311.94      6.71 o 
  -2  21   3      269.93      255.35      7.03 o 
  -1  21   3      282.13      263.53     13.26 o 
   0  21   3       26.53       35.76      6.89 o 
   1  21   3       27.91       22.34      4.27 o 
   2  21   3       20.36       24.10      4.72 o 
   3  21   3       47.71       42.13      9.02 o 
   4  21   3       30.42       33.61      7.41 o 
   5  21   3       80.22       59.38     12.21 o 
   6  21   3       30.63       34.84      7.07 o 
  -8  22   3        2.80      -10.79     10.82 o 
  -7  22   3        6.39        6.03     24.58 o 
  -6  22   3        8.41       13.17      7.28 o 
  -5  22   3       53.84       52.37      6.23 o 
  -4  22   3       28.19       36.73      3.00 o 
  -3  22   3       84.12       85.12      5.04 o 
  -2  22   3       89.04       83.76      6.37 o 
  -1  22   3       67.06       85.93      6.19 o 
   0  22   3       23.75       17.37      4.28 o 
   1  22   3      354.57      348.71      8.76 o 
   2  22   3      299.15      280.72      7.43 o 
   3  22   3      121.25      124.16      9.07 o 
   4  22   3       33.45       21.24     15.43 o 
   5  22   3       12.05        9.85      9.91 o 
   6  22   3        2.11       -6.87     11.00 o 
  -7  23   3       11.28       15.47      9.87 o 
  -6  23   3        4.85       17.78      7.89 o 
  -5  23   3       28.09       31.31      6.62 o 
  -4  23   3        4.34        5.14      2.71 o 
  -3  23   3       12.40        6.40      3.60 o 
  -2  23   3       18.72       24.38      5.61 o 
  -1  23   3       37.55       42.55     15.64 o 
   0  23   3       89.43       99.15      5.56 o 
   1  23   3       91.63       92.47      7.58 o 
   2  23   3      111.03      107.96      9.53 o 
   3  23   3       22.06       23.27      6.74 o 
   4  23   3        8.93       16.38      6.97 o 
   5  23   3       11.00       12.59     10.51 o 
   6  23   3        1.94       -4.80      6.27 o 
  -7  24   3      117.70      133.14     17.31 o 
  -6  24   3       48.39       51.48      8.60 o 
  -5  24   3      128.84      118.18      8.31 o 
  -4  24   3      151.63      154.63      4.78 o 
  -3  24   3       23.62       30.24      4.58 o 
  -2  24   3       84.47       74.45      5.43 o 
  -1  24   3       40.47       44.68      6.60 o 
   0  24   3       98.20       99.59      9.16 o 
   1  24   3       57.17       54.20      5.16 o 
   2  24   3      181.59      183.53     10.65 o 
   3  24   3       67.92       56.54      7.92 o 
   4  24   3       45.00       29.88      9.20 o 
   5  24   3        3.94        6.14      9.53 o 
   6  24   3        7.66       18.53     12.62 o 
  -7  25   3       43.42       46.36     13.17 o 
  -6  25   3        4.01        4.83     14.18 o 
  -5  25   3       22.90       31.24      3.49 o 
  -4  25   3        0.88        2.24      2.90 o 
  -3  25   3      120.88      115.74      6.34 o 
  -2  25   3       35.43       27.85      4.62 o 
  -1  25   3      165.01      144.41     12.59 o 
   0  25   3       21.48       21.97      5.76 o 
   1  25   3       48.23       49.65      5.12 o 
   2  25   3      101.57       97.71     10.30 o 
   3  25   3        3.37       -5.97      5.97 o 
   4  25   3        3.53       -4.80      6.50 o 
   5  25   3        2.49       -2.20     10.26 o 
  -7  26   3       44.17       32.47     18.38 o 
  -6  26   3        2.23       17.03      7.97 o 
  -5  26   3       21.03       22.44      3.01 o 
  -4  26   3       47.21       51.55      5.50 o 
  -3  26   3        6.48        0.06      4.25 o 
  -2  26   3       18.18       19.90      4.66 o 
  -1  26   3        4.06       -3.47      6.04 o 
   0  26   3        5.77        0.77      4.78 o 
   1  26   3       37.36       37.32      5.75 o 
   2  26   3       64.71       61.38      8.00 o 
   3  26   3       48.76       68.09     11.14 o 
   4  26   3        2.79        8.99      6.81 o 
   5  26   3        5.76       -6.64     10.89 o 
  -7  27   3        2.02       15.77     14.16 o 
  -6  27   3       68.29       66.23     27.14 o 
  -5  27   3       26.37       29.41      3.04 o 
  -4  27   3        5.20        0.90      3.53 o 
  -3  27   3       48.72       52.32      5.58 o 
  -2  27   3       62.93       60.34      5.59 o 
  -1  27   3       31.44       33.75      6.94 o 
   0  27   3        3.99        2.92      4.86 o 
   1  27   3        0.88       -2.79      3.90 o 
   2  27   3       16.64       12.45      4.95 o 
   3  27   3        2.14        0.02      6.64 o 
   4  27   3       14.82       12.52     10.98 o 
   5  27   3        4.40        2.74     11.49 o 
  -6  28   3       14.17       15.00      8.81 o 
  -5  28   3        3.06        4.67      2.88 o 
  -4  28   3        2.34       -2.42      4.45 o 
  -3  28   3       14.01        9.87      4.77 o 
  -2  28   3        6.17        6.82      4.72 o 
  -1  28   3        6.82        0.28      6.09 o 
   0  28   3       42.71       36.27      7.33 o 
   1  28   3        6.73        3.99      5.28 o 
   2  28   3        4.45       10.80      5.57 o 
   3  28   3        1.30        2.41      6.92 o 
   4  28   3        3.19       -9.06     10.51 o 
   5  28   3       21.29       29.14     12.71 o 
  -6  29   3        0.80        1.10     16.61 o 
  -5  29   3        4.82        6.83      7.88 o 
  -4  29   3       39.67       43.83      9.51 o 
  -3  29   3       66.37       78.75      6.38 o 
  -2  29   3       47.51       48.08      5.88 o 
  -1  29   3      110.63      132.01     10.07 o 
   0  29   3       51.03       43.51      7.69 o 
   1  29   3       33.05       28.39      5.91 o 
   2  29   3       37.39       26.73      6.42 o 
   3  29   3       15.46       10.44      7.80 o 
   4  29   3        2.88        0.31     11.27 o 
  -5  30   3       57.63       64.90     10.30 o 
  -4  30   3       19.87       21.52      8.60 o 
  -3  30   3       54.32       55.28      7.73 o 
  -2  30   3       16.91       16.29      8.64 o 
  -1  30   3        7.19        9.72      7.80 o 
   0  30   3        3.27       -2.92      6.33 o 
   1  30   3       11.75       10.57      9.79 o 
   2  30   3       40.11       64.79     19.27 o 
   3  30   3       13.35        1.13     10.64 o 
   4  30   3       41.19       31.56     12.96 o 
  -5  31   3       12.64        6.84      8.60 o 
  -4  31   3       19.42        9.72      8.44 o 
  -3  31   3        0.87        9.21      6.35 o 
  -2  31   3       38.58       43.17      7.23 o 
  -1  31   3        9.36       11.25      7.26 o 
   0  31   3       27.93       34.81      8.39 o 
   1  31   3       17.95       18.58      7.44 o 
   2  31   3       14.56       10.98     10.86 o 
  -5  32   3        8.37       -2.33     12.43 o 
  -4  32   3       17.19       17.13      9.12 o 
  -3  32   3       23.60       31.46      9.28 o 
  -2  32   3       27.76       33.82      9.11 o 
  -1  32   3       21.60       13.73      7.54 o 
   0  32   3       42.20       34.23     12.67 o 
   1  32   3       59.44       59.76      9.48 o 
  -4  33   3        0.98       -5.70      8.81 o 
  -3  33   3        1.44        2.84     10.48 o 
  -2  33   3        2.81        0.48      8.58 o 
  -1  33   3       12.46        2.36     18.60 o 
   1  33   3       12.48       -1.43      7.81 o 
  -3  34   3        0.68       -8.32      8.32 o 
  -2  34   3        6.27        3.25     11.11 o 
  -1  34   3        1.16        0.10     12.62 o 
  -3  35   3        1.00       -7.36     14.54 o 
  -2  35   3       25.71       28.24     10.74 o 
  -1  35   3       23.58       26.03     14.99 o 
  -1  36   3        2.06      -15.67     15.67 o 
  -2 -35   4       13.05       25.62      9.07 o 
  -1 -35   4        3.65       20.96      9.60 o 
   0 -35   4        0.93        2.88      8.70 o 
  -3 -34   4        1.10       -0.27      8.26 o 
  -2 -34   4       39.68       28.79      7.07 o 
  -1 -34   4       41.09       29.57      7.79 o 
   0 -34   4       22.42       18.12      7.59 o 
   1 -34   4        0.29        7.84     10.87 o 
  -4 -33   4       20.68       10.29     11.36 o 
  -3 -33   4        4.90        5.40      9.98 o 
  -2 -33   4        6.75       11.02      5.45 o 
  -1 -33   4       24.48       32.36     18.60 o 
   0 -33   4        2.58       -0.48      5.74 o 
   1 -33   4       23.39       30.98      7.76 o 
   2 -33   4       69.28       57.93      7.72 o 
  -5 -32   4        6.10       11.55     11.58 o 
  -4 -32   4        4.15       12.15     11.39 o 
  -3 -32   4       11.07        9.11      4.60 o 
  -2 -32   4        0.45       -4.71      5.03 o 
  -1 -32   4        0.08       10.64      5.47 o 
   0 -32   4       27.92       16.20      5.91 o 
   1 -32   4        5.19        8.71      7.16 o 
   2 -32   4        5.80        8.49      6.11 o 
  -5 -31   4       10.17       11.89     10.70 o 
  -4 -31   4       10.94        9.21      8.28 o 
  -3 -31   4       49.10       54.03      5.36 o 
  -2 -31   4       40.58       32.33      5.61 o 
  -1 -31   4       11.45        6.06      5.14 o 
   0 -31   4       29.69       37.67      6.06 o 
   1 -31   4       17.76        7.41      5.95 o 
   2 -31   4       25.72       34.68      6.27 o 
   3 -31   4       18.73       15.37      9.46 o 
  -5 -30   4       55.12       76.37     11.96 o 
  -4 -30   4       34.37       30.67      6.58 o 
  -3 -30   4       23.09       29.57      6.75 o 
  -2 -30   4       15.67        7.78      4.17 o 
  -1 -30   4       59.96       52.41      7.23 o 
   0 -30   4       11.78       18.70      4.96 o 
   1 -30   4        8.73        3.84      4.90 o 
   2 -30   4       18.08       26.89      4.71 o 
   3 -30   4        6.61       -0.45      8.38 o 
  -6 -29   4       24.98        3.37     10.82 o 
  -5 -29   4       31.87       25.35      9.19 o 
  -4 -29   4       10.95        8.49      5.22 o 
  -3 -29   4        7.80        6.95      3.72 o 
  -2 -29   4       36.04       37.89      4.71 o 
  -1 -29   4       11.99        9.65      4.40 o 
   0 -29   4       55.49       52.91      4.98 o 
   1 -29   4       35.44       31.66      5.30 o 
   2 -29   4       17.77       21.39      4.43 o 
   3 -29   4       13.20       13.17      6.73 o 
   4 -29   4       25.98       28.61     11.58 o 
  -6 -28   4       14.72       20.28      8.98 o 
  -5 -28   4       25.63       35.76      9.16 o 
  -4 -28   4       20.86       21.17      5.30 o 
  -3 -28   4        6.69        3.17      3.50 o 
  -2 -28   4       55.63       68.25      6.21 o 
  -1 -28   4       58.26       52.00      5.00 o 
   0 -28   4       70.79       67.76      4.98 o 
   1 -28   4       58.49       56.17      5.67 o 
   2 -28   4        6.98        5.91      4.45 o 
   3 -28   4       24.71       35.25      6.89 o 
   4 -28   4       16.99       20.98      8.86 o 
  -6 -27   4       20.65       16.27      8.71 o 
  -5 -27   4        3.20        7.15      7.85 o 
  -4 -27   4        2.10        2.72      4.78 o 
  -3 -27   4       31.52       23.55      4.24 o 
  -2 -27   4        0.99        0.12      4.60 o 
  -1 -27   4       25.34       30.31      5.64 o 
   0 -27   4        4.91        3.50      4.59 o 
   1 -27   4       21.13       14.20      4.47 o 
   2 -27   4        4.52        5.66      3.93 o 
   3 -27   4        2.52       -3.97      4.96 o 
   4 -27   4       11.16       15.50      8.02 o 
   5 -27   4       11.74       12.34      9.38 o 
  -7 -26   4       52.25       65.81     11.00 o 
  -6 -26   4       15.48       11.32      8.47 o 
  -5 -26   4      117.37      102.40     11.10 o 
  -4 -26   4       30.60       31.27      4.74 o 
  -3 -26   4       35.57       27.36      5.54 o 
  -2 -26   4       83.04       78.61      8.62 o 
  -1 -26   4       55.55       47.98      4.67 o 
   0 -26   4       50.01       48.36      4.59 o 
   1 -26   4        3.62        3.63      3.69 o 
   2 -26   4       18.69       18.50      4.06 o 
   3 -26   4       14.55       14.57      5.42 o 
   4 -26   4        7.64        3.08      7.81 o 
   5 -26   4        6.46       19.36     14.05 o 
  -7 -25   4      113.04      110.41      8.11 o 
  -6 -25   4       42.18       38.70      6.12 o 
  -5 -25   4      224.39      239.60     11.33 o 
  -4 -25   4       60.69       66.62      5.13 o 
  -3 -25   4       46.30       53.58      7.24 o 
  -2 -25   4       40.59       41.34      4.14 o 
  -1 -25   4       47.63       51.67      5.60 o 
   0 -25   4       12.20        8.82      7.40 o 
   1 -25   4        7.31        6.65      3.77 o 
   2 -25   4       82.34       81.23      8.21 o 
   3 -25   4        7.80       -2.21      7.41 o 
   4 -25   4       57.21       55.07      7.38 o 
   5 -25   4       13.97        4.14      6.36 o 
  -7 -24   4       21.26       20.04      9.26 o 
  -6 -24   4        1.93        9.83      5.01 o 
  -5 -24   4        9.68        9.55      4.64 o 
  -4 -24   4      421.89      394.37      7.72 o 
  -3 -24   4        5.15        7.61      3.83 o 
  -2 -24   4        9.29        9.60      3.94 o 
  -1 -24   4       12.13       11.26      3.53 o 
   0 -24   4       90.83       93.14      4.61 o 
   1 -24   4      111.08      120.91      4.80 o 
   2 -24   4      203.34      198.83      6.99 o 
   3 -24   4       51.33       54.71      5.22 o 
   4 -24   4        3.00       -1.19      4.59 o 
   5 -24   4       16.77       14.12     12.79 o 
  -8 -23   4       20.96       15.14      8.71 o 
  -7 -23   4       25.74       15.07      5.58 o 
  -6 -23   4        8.05        3.22      4.87 o 
  -5 -23   4      165.68      168.64      8.84 o 
  -4 -23   4        4.89        8.88      3.18 o 
  -3 -23   4       74.57       72.87      3.45 o 
  -2 -23   4       15.10       14.49      3.76 o 
  -1 -23   4       15.20       10.59      4.00 o 
   0 -23   4       12.86       14.26      3.32 o 
   1 -23   4       86.93       95.81      5.52 o 
   2 -23   4      114.22      118.81      6.41 o 
   3 -23   4       68.52       69.43      5.12 o 
   4 -23   4       45.25       47.18      8.06 o 
   5 -23   4        2.29       -0.69      6.26 o 
   6 -23   4        8.88        4.96      6.58 o 
  -8 -22   4       13.49       20.45     10.37 o 
  -7 -22   4       41.43       46.82      9.01 o 
  -6 -22   4      111.92      129.30      7.35 o 
  -5 -22   4       37.17       38.05      4.87 o 
  -4 -22   4       51.51       56.81      4.28 o 
  -3 -22   4       11.11       10.88      2.10 o 
  -2 -22   4       51.22       48.03      3.83 o 
  -1 -22   4        3.75        8.12      3.38 o 
   0 -22   4       26.98       25.69      3.60 o 
   1 -22   4       62.57       70.60      4.00 o 
   2 -22   4       70.89       69.19      3.90 o 
   3 -22   4        2.02       -0.94      3.40 o 
   4 -22   4       66.44       60.56      5.76 o 
   5 -22   4       22.03       30.39      9.87 o 
   6 -22   4        4.96       18.09      6.49 o 
  -8 -21   4       21.80       17.38      8.06 o 
  -7 -21   4      113.46      107.09     11.49 o 
  -6 -21   4       55.43       57.35      5.00 o 
  -5 -21   4        5.32        4.08      3.82 o 
  -4 -21   4       76.30       92.07      5.12 o 
  -3 -21   4       24.95       26.52      2.06 o 
  -2 -21   4       34.13       41.87      3.30 o 
  -1 -21   4      373.60      359.09      9.50 o 
   0 -21   4      162.61      162.39      5.47 o 
   1 -21   4       78.74       79.01      4.10 o 
   2 -21   4      185.63      169.83      4.69 o 
   3 -21   4       35.67       39.25      3.98 o 
   4 -21   4       47.06       52.95      5.15 o 
   5 -21   4       16.08        3.05      4.97 o 
   6 -21   4       23.81       22.44      7.95 o 
  -8 -20   4       36.85       39.62     10.48 o 
  -7 -20   4       69.40       80.18      5.44 o 
  -6 -20   4       10.11       15.08      3.82 o 
  -5 -20   4        1.19       -2.45      3.03 o 
  -4 -20   4       68.06       71.73      4.48 o 
  -3 -20   4       98.69       97.31      3.93 o 
  -2 -20   4      474.65      447.43      7.82 o 
  -1 -20   4      295.75      288.82      5.90 o 
   0 -20   4      171.48      176.55      5.26 o 
   1 -20   4       93.55       98.87      3.77 o 
   2 -20   4      114.65      118.32      4.07 o 
   3 -20   4      123.39      111.06      4.85 o 
   4 -20   4        5.73        4.68      3.93 o 
   5 -20   4        2.31       -2.67      4.70 o 
   6 -20   4       11.69        4.45      4.52 o 
  -8 -19   4       27.56       30.81      5.64 o 
  -7 -19   4       23.75       27.48      4.43 o 
  -6 -19   4        6.39        9.74      4.47 o 
  -5 -19   4      263.27      256.49      6.04 o 
  -4 -19   4       17.07       22.72      3.42 o 
  -3 -19   4       13.67       12.71      2.58 o 
  -2 -19   4      159.68      156.61      4.25 o 
  -1 -19   4      195.54      218.10      5.27 o 
   0 -19   4       34.62       30.49      3.32 o 
   1 -19   4       57.55       50.85      3.20 o 
   2 -19   4       22.99       23.25      3.10 o 
   3 -19   4      240.92      230.49      8.74 o 
   4 -19   4      145.22      140.04      6.54 o 
   5 -19   4       49.02       40.11      5.40 o 
   6 -19   4       32.55       33.50      5.01 o 
  -8 -18   4       14.77       23.99      5.21 o 
  -7 -18   4        0.50        1.48      3.46 o 
  -6 -18   4      146.40      149.77      5.19 o 
  -5 -18   4      181.56      185.86      4.88 o 
  -4 -18   4       53.50       59.58      3.43 o 
  -3 -18   4       79.84       77.58      3.04 o 
  -2 -18   4      433.87      370.83      4.95 o 
  -1 -18   4      243.76      219.78      4.19 o 
   0 -18   4      181.87      177.82      3.91 o 
   1 -18   4       15.16       18.36      2.74 o 
   2 -18   4      451.27      402.66     12.05 o 
   3 -18   4      177.31      162.91      7.55 o 
   4 -18   4      174.62      187.98      6.83 o 
   5 -18   4       59.99       65.47      4.53 o 
   6 -18   4        3.49        8.58      6.93 o 
   7 -18   4       13.30        4.89      9.60 o 
  -9 -17   4        3.87       -6.79      8.10 o 
  -8 -17   4        2.46        5.07      3.74 o 
  -7 -17   4        3.98       -1.00      3.11 o 
  -6 -17   4       50.35       55.50      4.05 o 
  -5 -17   4      189.87      187.87      4.46 o 
  -4 -17   4       63.76       67.63      3.25 o 
  -3 -17   4       18.00       17.70      2.06 o 
  -2 -17   4        4.62        3.75      1.63 o 
  -1 -17   4       68.77       85.97      2.92 o 
   0 -17   4      197.36      210.37      3.52 o 
   1 -17   4       17.06       10.03      2.70 o 
   2 -17   4      381.68      374.26      6.26 o 
   3 -17   4      212.15      206.87      6.24 o 
   4 -17   4      124.50      111.68      5.60 o 
   5 -17   4       20.10       23.76      4.43 o 
   6 -17   4       41.28       36.29      4.83 o 
   7 -17   4        5.49        9.91      5.38 o 
  -9 -16   4        0.34       -5.60      8.78 o 
  -8 -16   4        2.95       -1.87      3.82 o 
  -7 -16   4       98.00      103.78      5.69 o 
  -6 -16   4      106.87      109.58      3.85 o 
  -5 -16   4      167.52      165.52      4.19 o 
  -4 -16   4      246.38      232.59      4.59 o 
  -3 -16   4       82.16       77.26      2.29 o 
  -2 -16   4      292.63      297.10      4.10 o 
  -1 -16   4       93.14      110.65      2.81 o 
   0 -16   4        7.10        9.22      2.07 o 
   1 -16   4      105.73       96.62      3.55 o 
   2 -16   4      141.82      144.79      4.48 o 
   3 -16   4      162.43      178.57      6.04 o 
   4 -16   4      258.07      248.26      7.21 o 
   5 -16   4       11.30        9.74      3.80 o 
   6 -16   4       46.95       45.28      5.37 o 
   7 -16   4        2.45       -5.53      5.53 o 
  -9 -15   4        2.63       -7.92      7.92 o 
  -8 -15   4        4.20        6.74      3.79 o 
  -7 -15   4       58.42       49.93      3.59 o 
  -6 -15   4       78.85       82.86      3.38 o 
  -5 -15   4       53.89       48.12      2.98 o 
  -4 -15   4       87.17       94.64      3.33 o 
  -3 -15   4      135.87      132.93      2.86 o 
  -2 -15   4      296.77      305.15      4.09 o 
  -1 -15   4      301.85      289.42      3.76 o 
   0 -15   4      161.90      146.09      3.17 o 
   1 -15   4       51.42       40.24      2.84 o 
   2 -15   4      314.63      301.85      5.51 o 
   3 -15   4      690.72      678.93     10.15 o 
   4 -15   4       92.39       93.42      4.55 o 
   5 -15   4       17.07       11.55      3.83 o 
   6 -15   4       33.10       35.39      4.07 o 
   7 -15   4        2.38       11.26      5.24 o 
  -9 -14   4        7.90        5.42      9.20 o 
  -8 -14   4       11.83        8.57      3.48 o 
  -7 -14   4       16.02       18.21      2.80 o 
  -6 -14   4        7.00       10.92      2.40 o 
  -5 -14   4      130.96      130.49      5.18 o 
  -4 -14   4       74.36       70.45      2.91 o 
  -3 -14   4      580.78      531.01      6.20 o 
  -2 -14   4      235.34      215.72      3.76 o 
  -1 -14   4     1502.33     1523.61     18.67 o 
   0 -14   4       62.64       69.54      2.24 o 
   1 -14   4      128.11      130.02      3.22 o 
   2 -14   4      468.88      488.14      8.51 o 
   3 -14   4      112.43      127.55      5.26 o 
   4 -14   4       36.33       37.59      3.65 o 
   5 -14   4       37.37       39.19      5.38 o 
   6 -14   4        9.67       10.59      3.74 o 
   7 -14   4       21.56       24.40     10.50 o 
  -9 -13   4        4.01        0.12      5.79 o 
  -8 -13   4        4.37        9.10      3.53 o 
  -7 -13   4       84.96       88.38      3.97 o 
  -6 -13   4      135.03      139.05      3.80 o 
  -5 -13   4        8.08        6.30      2.26 o 
  -4 -13   4      320.88      328.23      4.89 o 
  -3 -13   4      197.59      186.45      3.38 o 
  -2 -13   4      426.61      426.03      3.67 o 
  -1 -13   4      136.95      131.12      3.82 o 
   0 -13   4      226.22      229.39      3.70 o 
   1 -13   4      301.77      299.97      4.16 o 
   2 -13   4      354.76      362.00      5.25 o 
   3 -13   4     1020.46      976.21      9.90 o 
   4 -13   4       94.32      100.45      4.50 o 
   5 -13   4      101.61       98.06      8.36 o 
   6 -13   4        0.67        1.92      4.43 o 
   7 -13   4       52.86       54.94     10.15 o 
  -9 -12   4       25.38       26.55      5.88 o 
  -8 -12   4       65.70       69.90      3.85 o 
  -7 -12   4       52.85       60.22      3.19 o 
  -6 -12   4      248.43      234.22      7.80 o 
  -5 -12   4       44.66       47.35      2.67 o 
  -4 -12   4       74.08       82.48      2.82 o 
  -3 -12   4      264.98      279.69      3.64 o 
  -2 -12   4      548.18      523.69      6.35 o 
  -1 -12   4      838.83      847.41     10.02 o 
   0 -12   4     1206.34     1168.98      8.19 o 
   1 -12   4      556.81      538.21      5.21 o 
   2 -12   4      165.12      163.59      3.91 o 
   3 -12   4      410.25      394.44      5.73 o 
   4 -12   4       83.99      103.13      4.51 o 
   5 -12   4        6.12        7.52      4.96 o 
   6 -12   4       83.71       91.73      8.65 o 
   7 -12   4       33.92       32.85      4.11 o 
  -9 -11   4       19.51       22.07      5.00 o 
  -8 -11   4       71.85       80.84      6.70 o 
  -7 -11   4       20.95       30.63      3.05 o 
  -6 -11   4      144.96      147.39      3.70 o 
  -5 -11   4      122.29      116.21      4.76 o 
  -4 -11   4      100.35       94.22      3.05 o 
  -3 -11   4      118.13      110.40      2.48 o 
  -2 -11   4     1028.57      943.33      9.73 o 
  -1 -11   4      759.15      863.13      6.89 o 
   0 -11   4     2810.28     2963.85     29.84 o 
   1 -11   4      486.90      527.09      5.05 o 
   2 -11   4      316.95      336.32      4.73 o 
   3 -11   4      297.51      311.36      6.13 o 
   4 -11   4       87.38       84.24      4.30 o 
   5 -11   4      124.06      127.20      5.24 o 
   6 -11   4        2.26        1.84      3.40 o 
   7 -11   4       22.38       20.97      3.97 o 
  -9 -10   4        3.94        0.02      6.71 o 
  -8 -10   4       28.19       30.63      2.88 o 
  -7 -10   4       29.18       29.01      3.07 o 
  -6 -10   4       54.13       55.11      2.68 o 
  -5 -10   4      291.83      256.96      5.76 o 
  -4 -10   4       57.84       61.30      3.40 o 
  -3 -10   4      300.74      287.64      3.70 o 
  -2 -10   4      540.39      544.70      6.45 o 
  -1 -10   4     1938.01     2112.81     16.19 o 
   0 -10   4     2621.44     2880.39     18.59 o 
   1 -10   4       44.54       57.81      2.10 o 
   2 -10   4       98.97       99.34      2.66 o 
   3 -10   4       83.53       89.21      4.18 o 
   4 -10   4      471.06      503.66      7.46 o 
   5 -10   4        4.56        1.69      3.33 o 
   6 -10   4       15.97       17.31      4.43 o 
   7 -10   4        1.57        8.40      3.39 o 
  -9  -9   4        5.77        0.03     12.77 o 
  -8  -9   4       55.55       54.58      4.24 o 
  -7  -9   4      115.59      111.42      3.99 o 
  -6  -9   4      102.93       99.72      3.87 o 
  -5  -9   4      208.88      191.80      3.58 o 
  -4  -9   4      343.55      308.98      4.00 o 
  -3  -9   4      248.62      211.71      4.85 o 
  -2  -9   4       72.26       80.25      2.07 o 
  -1  -9   4      540.09      588.65      6.51 o 
   0  -9   4      813.86      920.70      6.90 o 
   1  -9   4      254.98      234.49      4.16 o 
   2  -9   4      175.20      196.33      3.63 o 
   3  -9   4      466.12      466.63      6.32 o 
   4  -9   4      324.15      324.18      6.92 o 
   5  -9   4       58.11       61.19      4.22 o 
   6  -9   4       60.00       55.39      6.29 o 
   7  -9   4       27.10       28.25      4.75 o 
   8  -9   4       14.68        3.60     10.50 o 
 -10  -8   4        0.69       11.45     18.41 o 
  -9  -8   4        4.40        4.75      3.01 o 
  -8  -8   4       57.99       61.46      2.98 o 
  -7  -8   4      105.08      102.41      3.19 o 
  -6  -8   4      200.70      194.15      3.72 o 
  -5  -8   4       92.97       90.31      2.64 o 
  -4  -8   4       71.83       76.66      2.31 o 
  -3  -8   4      316.54      348.62      3.58 o 
  -2  -8   4      420.17      396.36      5.69 o 
  -1  -8   4      722.97      751.37      6.90 o 
   0  -8   4     1771.47     1961.97     15.70 o 
   1  -8   4      392.97      408.59      4.15 o 
   2  -8   4      374.20      331.78      3.92 o 
   3  -8   4     1225.04     1222.08     10.87 o 
   4  -8   4      544.24      509.28      8.24 o 
   5  -8   4       16.92       21.81      3.56 o 
   6  -8   4       40.29       46.04      4.04 o 
   7  -8   4        3.24        2.24      4.32 o 
   8  -8   4        3.36       11.16     13.39 o 
 -10  -7   4        2.67       -8.97     10.24 o 
  -9  -7   4        0.87       -2.69      2.69 o 
  -8  -7   4       24.53       17.35      2.41 o 
  -7  -7   4        2.38       -1.88      1.88 o 
  -6  -7   4      849.62      773.97      7.48 o 
  -5  -7   4      518.78      528.38      5.54 o 
  -4  -7   4     1062.01     1026.40      9.96 o 
  -3  -7   4     2159.05     2153.39     24.24 o 
  -2  -7   4      217.76      224.90      3.29 o 
  -1  -7   4       26.53       31.75      1.27 o 
   0  -7   4     8712.22     9960.09     43.87 o 
   1  -7   4      632.87      659.26      7.57 o 
   2  -7   4      802.87      793.94      6.11 o 
   3  -7   4      609.35      581.16      6.91 o 
   4  -7   4      167.47      196.95      8.95 o 
   5  -7   4       75.29       63.94      4.15 o 
   6  -7   4        0.69        3.59      3.30 o 
   7  -7   4       19.92       19.51      3.86 o 
   8  -7   4        0.70        3.66     10.20 o 
 -10  -6   4        2.66       -5.40      8.44 o 
  -9  -6   4       13.87       11.88      2.68 o 
  -8  -6   4        4.79        3.99      2.13 o 
  -7  -6   4       30.23       32.67      2.23 o 
  -6  -6   4      168.38      144.30      4.85 o 
  -5  -6   4       65.12       68.98      3.01 o 
  -4  -6   4      165.92      166.40      6.23 o 
  -3  -6   4     1449.52     1391.42     16.90 o 
  -2  -6   4      825.39      736.92     16.34 o 
  -1  -6   4      209.86      224.63      2.97 o 
   0  -6   4     5014.81     5608.77     26.43 o 
   1  -6   4     1740.92     1814.96     11.19 o 
   2  -6   4      571.08      568.28      6.62 o 
   3  -6   4      374.95      382.08      5.98 o 
   4  -6   4     1135.67     1086.55     15.86 o 
   5  -6   4       20.67       12.57      4.22 o 
   6  -6   4        3.15        3.91      3.46 o 
   7  -6   4       16.90       10.21      2.84 o 
   8  -6   4       22.29        3.37     10.13 o 
 -10  -5   4       17.47        1.96      8.41 o 
  -9  -5   4       16.01       14.56      3.91 o 
  -8  -5   4       17.66       14.49      2.78 o 
  -7  -5   4       52.43       56.94      2.47 o 
  -6  -5   4      131.48      147.88      3.49 o 
  -5  -5   4       64.37       76.94      4.70 o 
  -4  -5   4      297.75      292.99      4.10 o 
  -3  -5   4      384.62      403.22     12.82 o 
  -2  -5   4     1073.98     1081.43      9.61 o 
  -1  -5   4     1608.26     1666.81      9.88 o 
   0  -5   4        3.87        3.79      1.05 o 
   1  -5   4     2622.12     2962.44     16.82 o 
   2  -5   4      137.52      136.10      2.80 o 
   3  -5   4      179.68      182.19      3.97 o 
   4  -5   4      230.70      231.04      5.86 o 
   5  -5   4       43.73       31.50      4.32 o 
   6  -5   4        8.41        6.44      3.40 o 
   7  -5   4        4.05        3.28      2.78 o 
   8  -5   4       18.76        8.21      9.92 o 
 -10  -4   4        0.66       -4.34     12.35 o 
  -9  -4   4       36.62       37.03      4.21 o 
  -8  -4   4       12.84        9.83      2.10 o 
  -7  -4   4       52.73       54.48      2.37 o 
  -6  -4   4      324.15      317.58      5.45 o 
  -5  -4   4      428.22      438.28      5.54 o 
  -4  -4   4      640.70      646.79      6.12 o 
  -3  -4   4     2086.04     2201.57     12.46 o 
  -2  -4   4      693.98      761.50      9.32 o 
  -1  -4   4       83.16       81.49      1.55 o 
   0  -4   4     3821.94     3902.45     23.37 o 
   1  -4   4     1828.35     1894.30     11.38 o 
   2  -4   4       13.06       13.23      1.63 o 
   3  -4   4      273.35      286.99      4.54 o 
   4  -4   4       72.34       75.36      4.10 o 
   5  -4   4      189.68      187.55     11.35 o 
   6  -4   4      142.62      165.79     13.12 o 
   7  -4   4       24.63       32.15      3.13 o 
   8  -4   4        1.58       -1.23      9.42 o 
 -10  -3   4        1.51        8.09     18.02 o 
  -9  -3   4       49.22       57.08      6.95 o 
  -8  -3   4       16.46       17.26      2.51 o 
  -7  -3   4       95.48       97.43      3.25 o 
  -6  -3   4      254.12      218.35      4.68 o 
  -5  -3   4      230.94      212.30      3.76 o 
  -4  -3   4      155.51      189.20      3.61 o 
  -3  -3   4     6948.93     7377.59     49.06 o 
  -2  -3   4     1921.78     1790.23     12.76 o 
  -1  -3   4     1375.85     1410.40      9.24 o 
   0  -3   4     1108.66     1138.04      6.71 o 
   1  -3   4       59.98       56.80      2.81 o 
   2  -3   4       26.64       28.68      1.67 o 
   3  -3   4       20.97       24.37      2.26 o 
   4  -3   4      322.58      355.59      6.72 o 
   5  -3   4        3.65        8.93      3.82 o 
   6  -3   4        2.42        1.65      3.89 o 
   7  -3   4       20.79       27.03      6.85 o 
   8  -3   4        6.30        3.28     10.02 o 
 -10  -2   4       49.17       39.47      9.39 o 
  -9  -2   4        5.14        6.31      3.78 o 
  -8  -2   4       15.11       18.44      2.26 o 
  -7  -2   4      236.77      226.99      5.37 o 
  -6  -2   4      283.90      271.47      5.68 o 
  -5  -2   4      252.04      242.52      3.90 o 
  -4  -2   4      559.74      622.56     12.64 o 
  -3  -2   4     5582.09     5722.89     50.25 o 
  -2  -2   4     5086.05     5222.35     40.80 o 
  -1  -2   4      842.92      792.37      5.87 o 
   0  -2   4      149.31      175.49      2.22 o 
   1  -2   4      331.59      330.57      3.52 o 
   2  -2   4      253.37      261.14      3.74 o 
   3  -2   4       20.07       21.10      2.24 o 
   4  -2   4      345.98      377.71      6.84 o 
   5  -2   4       43.04       45.03      4.58 o 
   6  -2   4        7.50       11.28      4.02 o 
   7  -2   4       18.00       18.70      3.02 o 
   8  -2   4        8.69       -9.58      9.58 o 
 -10  -1   4       13.15       18.24     13.91 o 
  -9  -1   4       12.88        7.49      2.89 o 
  -8  -1   4        5.00        6.78      2.01 o 
  -7  -1   4        5.26        6.64      3.91 o 
  -6  -1   4      893.38      868.49      9.23 o 
  -5  -1   4      569.20      530.85      5.23 o 
  -4  -1   4      595.66      585.99      8.70 o 
  -3  -1   4     1900.23     2180.70     54.91 o 
  -2  -1   4     5249.38     5254.92     42.08 o 
  -1  -1   4       64.16       75.32      1.84 o 
   0  -1   4      150.32      146.49      2.87 o 
   1  -1   4      520.68      479.93      8.99 o 
   2  -1   4     1215.23     1156.29      7.34 o 
   3  -1   4      176.11      172.60      3.58 o 
   4  -1   4      322.99      318.87      6.44 o 
   5  -1   4       62.87       59.53      4.85 o 
   6  -1   4       39.17       45.37      4.77 o 
   7  -1   4       15.30       11.30      2.89 o 
   8  -1   4        5.22       -6.37      9.22 o 
 -10   0   4        1.83       -7.83      7.83 o 
  -9   0   4       12.72       14.09      2.53 o 
  -8   0   4        2.20       -1.38      1.93 o 
  -7   0   4      614.52      587.97      6.09 o 
  -6   0   4      142.77      148.88      9.10 o 
  -5   0   4       52.54       45.56      4.17 o 
  -4   0   4      617.80      685.05      9.50 o 
  -3   0   4      144.57      202.80      5.38 o 
  -2   0   4     2287.02     2241.71     17.06 o 
  -1   0   4       31.31       28.59      1.24 o 
   0   0   4        9.72        7.09      1.02 o 
   1   0   4       21.11       27.13      1.55 o 
   2   0   4      879.62      810.54      6.15 o 
   3   0   4      132.91      138.82      3.33 o 
   4   0   4        5.87        3.31      3.10 o 
   5   0   4       20.08       39.15      5.13 o 
   6   0   4      126.53      111.29      9.93 o 
   7   0   4        0.27       -3.20      3.20 o 
   8   0   4        1.88       -7.43      9.31 o 
 -10   1   4       12.97        6.59      8.71 o 
  -9   1   4       13.24       12.88      2.70 o 
  -8   1   4        5.24        4.41      2.43 o 
  -7   1   4        5.96        8.15      1.94 o 
  -6   1   4      917.32      894.86     10.64 o 
  -5   1   4      569.25      524.59     11.12 o 
  -4   1   4      579.47      560.10      6.67 o 
  -3   1   4     1860.44     2207.20     20.42 o 
  -2   1   4     5244.15     5303.13     36.46 o 
  -1   1   4       66.08       68.04      2.16 o 
   0   1   4      154.33      162.42      2.15 o 
   1   1   4      532.04      512.02      4.48 o 
   2   1   4     1190.62     1143.21      7.75 o 
   3   1   4      172.74      164.09      3.94 o 
   4   1   4      319.24      313.74      7.95 o 
   5   1   4       59.73       53.00      4.86 o 
   6   1   4       38.34       38.07      3.90 o 
   7   1   4       15.31       24.27      3.18 o 
   8   1   4        4.99        3.38      9.61 o 
 -10   2   4       49.50       28.52     14.87 o 
  -9   2   4        4.90        5.20      4.64 o 
  -8   2   4       14.78       16.88      3.99 o 
  -7   2   4      230.72      223.37      4.42 o 
  -6   2   4      292.38      280.75      4.44 o 
  -5   2   4      256.52      247.04      4.92 o 
  -4   2   4      542.68      619.10      7.29 o 
  -3   2   4     5596.29     5593.82     47.91 o 
  -2   2   4     5109.46     5115.03     67.96 o 
  -1   2   4      817.09      762.62      5.45 o 
   0   2   4      142.27      167.62      2.06 o 
   1   2   4      325.46      331.76      3.57 o 
   2   2   4      262.89      271.68      3.31 o 
   3   2   4       18.05       20.20      2.22 o 
   4   2   4      340.92      361.62      6.67 o 
   5   2   4       40.84       34.11      4.40 o 
   6   2   4        6.64        6.73      3.36 o 
   7   2   4       17.58       17.16      3.45 o 
   8   2   4        8.71        0.74      9.58 o 
 -10   3   4        1.71       -7.26      8.44 o 
  -9   3   4       49.06       53.28      6.90 o 
  -8   3   4       15.86       14.69      3.39 o 
  -7   3   4       97.18      106.42      3.64 o 
  -6   3   4      254.05      230.48      5.40 o 
  -5   3   4      225.67      201.68      5.68 o 
  -4   3   4      154.05      196.98      3.84 o 
  -3   3   4     6996.87     7086.87     59.85 o 
  -2   3   4     1904.87     1748.75     11.39 o 
  -1   3   4     1338.38     1380.65      9.22 o 
   0   3   4     1077.73     1108.30      6.40 o 
   1   3   4       61.94       60.74      1.79 o 
   2   3   4       28.34       32.44      1.60 o 
   3   3   4       19.51       22.96      2.30 o 
   4   3   4      318.20      352.39      8.15 o 
   5   3   4        4.03        5.81      3.90 o 
   6   3   4        2.52        1.58      3.59 o 
   7   3   4       19.97       18.62      3.56 o 
   8   3   4        6.38       -4.94      9.21 o 
 -10   4   4        0.49       -8.06      8.06 o 
  -9   4   4       37.11       41.79      5.31 o 
  -8   4   4       13.49       12.43      2.93 o 
  -7   4   4       51.15       54.89      2.96 o 
  -6   4   4      329.27      325.84      4.76 o 
  -5   4   4      428.08      436.18      4.95 o 
  -4   4   4      626.26      614.24      7.77 o 
  -3   4   4     2075.16     2078.72     17.43 o 
  -2   4   4      705.21      763.61      5.75 o 
  -1   4   4       71.08       72.83      2.00 o 
   0   4   4     3842.70     3939.54     24.77 o 
   1   4   4     1816.94     1891.02     12.86 o 
   2   4   4       14.56       15.87      1.51 o 
   3   4   4      273.28      289.36      4.54 o 
   4   4   4       72.98       80.08      4.21 o 
   5   4   4      191.75      192.79      6.73 o 
   6   4   4      145.10      143.12     12.46 o 
   7   4   4       25.29       31.18      5.77 o 
   8   4   4        1.79       -4.68      9.27 o 
 -10   5   4       17.14       10.66     13.31 o 
  -9   5   4       15.70       11.79      5.87 o 
  -8   5   4       16.37       15.14      3.06 o 
  -7   5   4       50.17       57.71      3.09 o 
  -6   5   4      133.03      148.08      4.24 o 
  -5   5   4       62.61       74.99      2.47 o 
  -4   5   4      304.27      295.94      3.53 o 
  -3   5   4      367.93      393.06      5.95 o 
  -2   5   4     1050.95     1040.03      7.75 o 
  -1   5   4     1638.48     1673.79     11.54 o 
   0   5   4        2.48        3.82      1.12 o 
   1   5   4     2647.63     2934.42     25.65 o 
   2   5   4      141.04      144.25      2.89 o 
   3   5   4      179.94      185.90      3.97 o 
   4   5   4      226.34      221.21      5.71 o 
   5   5   4       45.45       37.61      8.47 o 
   6   5   4        7.81        2.24      6.15 o 
   7   5   4        4.44        6.70      4.40 o 
   8   5   4       19.28       13.82     10.13 o 
 -10   6   4        2.64       -3.74      9.41 o 
  -9   6   4       14.27       17.98      5.74 o 
  -8   6   4        5.16        4.99      2.94 o 
  -7   6   4       29.13       31.47      5.10 o 
  -6   6   4      168.95      163.25      4.14 o 
  -5   6   4       68.02       72.44      2.69 o 
  -4   6   4      168.15      189.25      5.81 o 
  -3   6   4     1472.54     1426.69     10.18 o 
  -2   6   4      823.18      764.43      5.85 o 
  -1   6   4      220.65      247.76      2.97 o 
   0   6   4     5057.99     5610.91     38.22 o 
   1   6   4     1718.78     1783.25     10.40 o 
   2   6   4      564.44      570.81      5.38 o 
   3   6   4      382.99      394.64      5.36 o 
   4   6   4     1135.23     1112.52     21.41 o 
   5   6   4       21.84       16.31      5.24 o 
   6   6   4        2.83        5.00      5.63 o 
   7   6   4       17.27       21.77      5.54 o 
   8   6   4       21.50        0.77     11.25 o 
 -10   7   4        2.69        6.04     10.04 o 
  -9   7   4        0.98       -3.52      3.98 o 
  -8   7   4       24.68       21.09      3.27 o 
  -7   7   4        3.16        3.03      2.62 o 
  -6   7   4      843.85      773.22      8.20 o 
  -5   7   4      508.77      522.27      6.63 o 
  -4   7   4     1069.71     1039.63     11.27 o 
  -3   7   4     2145.45     2157.86     14.63 o 
  -2   7   4      224.11      223.76      4.49 o 
  -1   7   4       26.96       41.75      1.95 o 
   0   7   4     8684.77     9957.27     81.30 o 
   1   7   4      608.70      594.48     11.30 o 
   2   7   4      795.43      799.52      6.64 o 
   3   7   4      603.58      592.99      6.86 o 
   4   7   4      161.28      184.73      9.34 o 
   5   7   4       77.19       61.22      6.61 o 
   6   7   4        0.78       -3.89      3.89 o 
   7   7   4       20.17       17.02      3.71 o 
   8   7   4        0.61       -8.75      9.26 o 
  -9   8   4        4.34        3.66      4.37 o 
  -8   8   4       58.85       59.67      4.00 o 
  -7   8   4      107.14      115.68      4.40 o 
  -6   8   4      206.06      187.56      4.74 o 
  -5   8   4       93.00       91.73      2.88 o 
  -4   8   4       75.39       79.08      3.23 o 
  -3   8   4      322.53      333.42      5.37 o 
  -2   8   4      413.11      392.48      3.49 o 
  -1   8   4      721.45      764.66      5.86 o 
   0   8   4     1759.33     1992.69     12.21 o 
   1   8   4      381.66      401.47      4.15 o 
   2   8   4      365.51      326.87      3.79 o 
   3   8   4     1218.57     1221.57     19.53 o 
   4   8   4      533.69      500.18      8.81 o 
   5   8   4       17.01       19.22      4.19 o 
   6   8   4       40.34       39.40      4.80 o 
   7   8   4        3.30        4.62      3.50 o 
   8   8   4        3.36       -5.62     10.05 o 
  -9   9   4        6.01       -0.31      5.72 o 
  -8   9   4       54.12       53.59      4.53 o 
  -7   9   4      112.98      116.99      7.17 o 
  -6   9   4      109.13      109.52      3.88 o 
  -5   9   4      210.74      196.61      3.78 o 
  -4   9   4      325.95      306.09      3.73 o 
  -3   9   4      247.90      209.37      3.49 o 
  -2   9   4       75.54       83.00      2.07 o 
  -1   9   4      545.63      592.35      5.06 o 
   0   9   4      798.06      881.32     14.60 o 
   1   9   4      263.54      247.74      3.38 o 
   2   9   4      163.48      187.88      3.55 o 
   3   9   4      452.40      453.48      6.52 o 
   4   9   4      336.46      335.46      9.98 o 
   5   9   4       58.73       68.54      5.04 o 
   6   9   4       60.64       57.47      5.15 o 
   7   9   4       26.83       28.44      4.17 o 
   8   9   4       14.75       16.07     11.01 o 
  -9  10   4        4.08        2.86      4.52 o 
  -8  10   4       28.32       30.34      4.27 o 
  -7  10   4       28.88       31.24      3.48 o 
  -6  10   4       51.18       62.15      3.36 o 
  -5  10   4      291.80      270.32      5.37 o 
  -4  10   4       54.91       56.53      2.30 o 
  -3  10   4      312.93      299.10      4.70 o 
  -2  10   4      550.52      557.76      4.47 o 
  -1  10   4     1956.17     2114.58     11.69 o 
   0  10   4     2639.68     2891.64     17.81 o 
   1  10   4       44.25       56.01      2.10 o 
   2  10   4       96.76      103.10      2.78 o 
   3  10   4       81.38       87.92      3.64 o 
   4  10   4      478.58      517.68      9.96 o 
   5  10   4        4.48        4.52      3.91 o 
   6  10   4       15.94       21.26      4.82 o 
   7  10   4        1.88        2.30      4.25 o 
  -9  11   4       19.15       19.06      5.11 o 
  -8  11   4       73.24       78.87      5.07 o 
  -7  11   4       19.99       32.22      3.64 o 
  -6  11   4      146.60      147.81      4.75 o 
  -5  11   4      119.27      115.31      3.68 o 
  -4  11   4      104.76       94.15      3.19 o 
  -3  11   4      120.45      111.56      2.87 o 
  -2  11   4     1026.49      955.17      6.48 o 
  -1  11   4      782.71      897.24      6.34 o 
   0  11   4     2819.30     3016.69     18.60 o 
   1  11   4      500.28      536.32      6.68 o 
   2  11   4      314.83      332.92      5.27 o 
   3  11   4      302.80      315.80      5.77 o 
   4  11   4       88.69       97.85      5.56 o 
   5  11   4      126.61      123.67      9.37 o 
   6  11   4        2.54       -0.99      4.14 o 
   7  11   4       22.98       21.53      5.49 o 
  -9  12   4       24.69       29.24      5.43 o 
  -8  12   4       65.08       84.19      5.39 o 
  -7  12   4       53.54       57.22      4.68 o 
  -6  12   4      248.28      239.65      5.42 o 
  -5  12   4       44.25       45.02      3.44 o 
  -4  12   4       74.25       81.07      3.10 o 
  -3  12   4      258.14      274.39      3.75 o 
  -2  12   4      541.33      527.36      4.64 o 
  -1  12   4      810.32      837.03      7.10 o 
   0  12   4     1201.05     1169.19      8.85 o 
   1  12   4      561.22      548.83      5.89 o 
   2  12   4      170.09      166.35      5.09 o 
   3  12   4      411.21      400.05      9.33 o 
   4  12   4       81.72       91.81     11.51 o 
   5  12   4        7.21        4.00      4.03 o 
   6  12   4       84.32       96.64      6.43 o 
   7  12   4       34.07       39.70     26.87 o 
  -9  13   4        4.23        4.00      8.32 o 
  -8  13   4        4.77        7.07      4.00 o 
  -7  13   4       83.99       80.48      5.36 o 
  -6  13   4      137.27      135.40      4.54 o 
  -5  13   4        8.75        8.78      2.56 o 
  -4  13   4      322.78      332.48      5.35 o 
  -3  13   4      188.38      185.68      5.36 o 
  -2  13   4      422.30      415.32      4.71 o 
  -1  13   4      127.08      126.97      2.66 o 
   0  13   4      235.31      230.63      5.26 o 
   1  13   4      308.43      304.65      6.48 o 
   2  13   4      359.76      371.19      7.31 o 
   3  13   4     1011.22      992.12     16.55 o 
   4  13   4       95.69      111.09      7.12 o 
   5  13   4      101.87       99.72      7.25 o 
   6  13   4        0.59       -4.11      4.11 o 
   7  13   4       52.27       52.71     22.07 o 
  -9  14   4        8.34       -4.28     15.56 o 
  -8  14   4       11.83       16.32      6.68 o 
  -7  14   4       15.28       21.16      4.21 o 
  -6  14   4        6.67       12.20      3.24 o 
  -5  14   4      126.64      130.12      4.24 o 
  -4  14   4       78.68       77.79      3.80 o 
  -3  14   4      580.92      544.04      5.38 o 
  -2  14   4      239.89      229.22      3.59 o 
  -1  14   4     1501.31     1520.64     10.64 o 
   0  14   4       66.41       71.58      2.84 o 
   1  14   4      121.34      124.33      4.01 o 
   2  14   4      464.84      489.17      7.45 o 
   3  14   4      116.01      131.42      8.88 o 
   4  14   4       34.52       41.23      7.19 o 
   5  14   4       36.43       39.52      7.80 o 
   6  14   4        9.04       15.45      7.73 o 
   7  14   4       21.48        6.88      6.18 o 
  -9  15   4        2.74        5.15      8.28 o 
  -8  15   4        4.49       11.72      6.14 o 
  -7  15   4       60.68       52.57      6.82 o 
  -6  15   4       79.82       95.63      7.62 o 
  -5  15   4       51.97       52.43      3.51 o 
  -4  15   4       89.18       97.14      2.99 o 
  -3  15   4      139.21      147.27      3.26 o 
  -2  15   4      305.38      297.40      5.09 o 
  -1  15   4      307.56      294.89      4.10 o 
   0  15   4      161.21      148.97      3.96 o 
   1  15   4       51.34       43.58      3.56 o 
   2  15   4      310.77      299.88      6.91 o 
   3  15   4      710.01      686.40     10.70 o 
   4  15   4       96.95      104.22      8.98 o 
   5  15   4       18.01       17.57      5.64 o 
   6  15   4       33.65       40.96      5.69 o 
   7  15   4        2.49       15.42     12.37 o 
  -9  16   4        0.34        6.29      8.69 o 
  -8  16   4        3.11       -2.48      5.71 o 
  -7  16   4      100.81      110.74      8.18 o 
  -6  16   4      102.89      113.55      5.98 o 
  -5  16   4      168.57      165.63      5.59 o 
  -4  16   4      250.45      228.45      5.46 o 
  -3  16   4       80.54       82.24      3.01 o 
  -2  16   4      289.12      301.17      5.01 o 
  -1  16   4       93.19      104.24      3.63 o 
   0  16   4        7.85       12.77      3.53 o 
   1  16   4      104.09      106.36      5.14 o 
   2  16   4      138.24      136.06      4.85 o 
   3  16   4      166.82      179.77      7.40 o 
   4  16   4      252.47      244.73     11.77 o 
   5  16   4       10.86        9.77      6.58 o 
   6  16   4       46.93       52.02      6.03 o 
   7  16   4        2.49       -5.41     11.61 o 
  -9  17   4        4.07       14.97      8.57 o 
  -8  17   4        2.27       -2.55      9.28 o 
  -7  17   4        3.53        6.00      7.75 o 
  -6  17   4       54.49       66.51      5.38 o 
  -5  17   4      183.58      185.58      6.73 o 
  -4  17   4       59.08       63.05      3.82 o 
  -3  17   4       16.00       15.78      2.70 o 
  -2  17   4        5.29        6.85      2.69 o 
  -1  17   4       68.52       82.33      3.04 o 
   0  17   4      191.34      193.44      6.13 o 
   1  17   4       15.88       15.31      3.70 o 
   2  17   4      371.82      359.60      9.05 o 
   3  17   4      221.93      212.79      6.50 o 
   4  17   4      120.07      122.07     14.99 o 
   5  17   4       20.31       22.07      6.73 o 
   6  17   4       42.05        6.07     10.51 o 
   7  17   4        5.36       -2.74     11.52 o 
  -8  18   4       14.45        6.36      9.66 o 
  -7  18   4        0.60       -0.45      6.44 o 
  -6  18   4      150.53      147.40      6.78 o 
  -5  18   4      181.68      180.04      6.92 o 
  -4  18   4       56.65       60.01      3.93 o 
  -3  18   4       83.22       88.52      4.43 o 
  -2  18   4      426.55      353.10      6.67 o 
  -1  18   4      242.81      226.96      4.91 o 
   0  18   4      184.90      193.57     12.09 o 
   1  18   4       13.35       15.87      3.91 o 
   2  18   4      444.28      398.88      9.12 o 
   3  18   4      173.96      161.25      6.73 o 
   4  18   4      174.08      189.53     15.07 o 
   5  18   4       61.61       55.57     12.11 o 
   6  18   4        3.06        8.09     10.86 o 
  -8  19   4       27.56       29.23     11.14 o 
  -7  19   4       22.25        9.95      6.91 o 
  -6  19   4        6.62        5.30      5.24 o 
  -5  19   4      266.36      277.01      8.14 o 
  -4  19   4       17.81       19.36      3.54 o 
  -3  19   4       12.90        7.46      4.01 o 
  -2  19   4      159.30      140.27      4.94 o 
  -1  19   4      203.86      218.11      6.21 o 
   0  19   4       34.60       30.92      4.04 o 
   1  19   4       60.18       57.42      4.87 o 
   2  19   4       22.64       18.34      5.20 o 
   3  19   4      237.17      231.36      8.98 o 
   4  19   4      145.96      123.26     13.81 o 
   5  19   4       49.23       51.98     12.11 o 
   6  19   4       32.71       13.22     11.71 o 
  -8  20   4       37.57       53.34     11.39 o 
  -7  20   4       68.31       94.38      9.47 o 
  -6  20   4        9.59        4.46      6.10 o 
  -5  20   4        1.17        4.27      4.91 o 
  -4  20   4       66.99       61.24      5.27 o 
  -3  20   4       95.32      103.42      4.52 o 
  -2  20   4      482.30      451.75      8.82 o 
  -1  20   4      299.95      301.84     18.96 o 
   0  20   4      172.46      184.93      6.87 o 
   1  20   4       92.46       97.53      5.69 o 
   2  20   4      117.49      129.59      5.71 o 
   3  20   4      124.04      120.81     11.17 o 
   4  20   4        5.99       -6.39      8.72 o 
   5  20   4        2.73       19.73     10.23 o 
   6  20   4       12.66       23.19     12.11 o 
  -8  21   4       20.89       11.30     11.05 o 
  -7  21   4      111.84       94.72      9.87 o 
  -6  21   4       56.62       75.41      7.29 o 
  -5  21   4        4.86        6.49      5.06 o 
  -4  21   4       75.25       87.83      4.12 o 
  -3  21   4       27.40       24.26      5.44 o 
  -2  21   4       31.95       42.26      4.09 o 
  -1  21   4      366.67      375.20     12.01 o 
   0  21   4      163.40      157.88      7.16 o 
   1  21   4       77.85       78.15      5.80 o 
   2  21   4      183.34      173.69      7.01 o 
   3  21   4       36.57       39.74      5.83 o 
   4  21   4       46.13       33.10     10.60 o 
   5  21   4       15.77       21.18     11.30 o 
   6  21   4       23.39       11.33     12.05 o 
  -8  22   4       13.69       12.96     11.17 o 
  -7  22   4       42.24       58.28      9.00 o 
  -6  22   4      113.45      135.10     10.14 o 
  -5  22   4       35.40       40.62      6.25 o 
  -4  22   4       54.15       57.61      2.99 o 
  -3  22   4        9.55        8.02      3.19 o 
  -2  22   4       54.09       48.11      4.36 o 
  -1  22   4        4.24        8.42     11.19 o 
   0  22   4       24.81       22.24      6.23 o 
   1  22   4       59.25       62.97      5.12 o 
   2  22   4       72.11       77.33      6.53 o 
   3  22   4        1.81        2.24      4.83 o 
   4  22   4       65.98       64.41     12.21 o 
   5  22   4       21.54       26.34     11.89 o 
   6  22   4        4.81       -9.13     11.20 o 
  -7  23   4       25.20       11.54      7.73 o 
  -6  23   4        7.91       -0.83      7.00 o 
  -5  23   4      171.14      179.65      9.08 o 
  -4  23   4        6.25        9.24      2.53 o 
  -3  23   4       72.17       74.23      4.20 o 
  -2  23   4       16.33        2.80      4.66 o 
  -1  23   4       16.08       14.91      5.68 o 
   0  23   4       11.59       12.76      4.95 o 
   1  23   4       89.06       87.18      5.65 o 
   2  23   4      110.95      117.78      6.45 o 
   3  23   4       66.50       66.26      6.77 o 
   4  23   4       45.75       57.08     11.45 o 
   5  23   4        2.05       -9.94      9.94 o 
   6  23   4        8.71        4.81     12.08 o 
  -7  24   4       21.01       31.13     16.08 o 
  -6  24   4        1.51        3.42      7.56 o 
  -5  24   4       10.59       11.99      5.77 o 
  -4  24   4      425.87      405.22      6.40 o 
  -3  24   4        5.12        3.41      3.23 o 
  -2  24   4        9.46        4.04      5.93 o 
  -1  24   4       12.21       10.09      5.53 o 
   0  24   4       92.22       94.67      8.45 o 
   1  24   4      113.31      118.46      6.25 o 
   2  24   4      202.00      191.64     12.98 o 
   3  24   4       53.62       56.76      8.23 o 
   4  24   4        2.79       13.18      7.27 o 
   5  24   4       17.23       32.19     12.62 o 
  -7  25   4      112.84       88.71     14.47 o 
  -6  25   4       42.20       40.85     12.81 o 
  -5  25   4      220.10      224.24     13.19 o 
  -4  25   4       60.48       73.66      3.76 o 
  -3  25   4       44.38       48.05      4.21 o 
  -2  25   4       40.28       48.91      9.45 o 
  -1  25   4       47.21       37.21      6.79 o 
   0  25   4       12.37       16.84      6.40 o 
   1  25   4        6.29        7.85      5.02 o 
   2  25   4       85.84       77.58      8.18 o 
   3  25   4        7.08       14.55     12.16 o 
   4  25   4       55.95       64.73     10.15 o 
   5  25   4       13.97       24.80     13.06 o 
  -7  26   4       52.28       45.51     11.56 o 
  -6  26   4       15.61       25.40      8.62 o 
  -5  26   4      117.64      128.11     23.22 o 
  -4  26   4       29.11       38.52      4.79 o 
  -3  26   4       33.99       24.73      4.71 o 
  -2  26   4       80.28       80.01      7.10 o 
  -1  26   4       55.28       62.95      9.25 o 
   0  26   4       50.17       47.46      7.36 o 
   1  26   4        3.08        0.33      4.80 o 
   2  26   4       17.70       16.36      5.67 o 
   3  26   4       14.75        6.19      6.80 o 
   4  26   4        7.93       24.10     11.83 o 
   5  26   4        6.36        9.82     12.78 o 
  -7  27   4        4.12        8.09     13.31 o 
  -6  27   4       20.67       16.46     22.47 o 
  -5  27   4        2.99        6.26      7.36 o 
  -4  27   4        2.27        1.32      3.48 o 
  -3  27   4       31.53       24.65      5.00 o 
  -2  27   4        1.13        0.50      5.37 o 
  -1  27   4       25.48       39.07      8.23 o 
   0  27   4        4.36       -0.76      5.63 o 
   1  27   4       20.67       21.39      5.69 o 
   2  27   4        4.68       13.93      6.79 o 
   3  27   4        2.71       -3.23      7.03 o 
   4  27   4       11.70        2.93     10.70 o 
  -6  28   4       14.73       24.32      9.27 o 
  -5  28   4       25.39       20.68      5.96 o 
  -4  28   4       21.56       21.57      3.91 o 
  -3  28   4        6.40       11.05      4.78 o 
  -2  28   4       56.46       56.82      7.03 o 
  -1  28   4       61.98       68.11      8.44 o 
   0  28   4       71.50       79.92      8.75 o 
   1  28   4       58.41       72.71      7.20 o 
   2  28   4        7.33        8.50      6.99 o 
   3  28   4       24.75       24.00     15.50 o 
   4  28   4       16.92       17.21     12.37 o 
  -6  29   4       25.50       19.54      9.31 o 
  -5  29   4       31.70       37.27     10.42 o 
  -4  29   4       10.78       13.52      5.33 o 
  -3  29   4        8.47        8.92      4.81 o 
  -2  29   4       34.27       30.24      5.35 o 
  -1  29   4       11.26       13.22      6.99 o 
   0  29   4       55.27       57.80      8.18 o 
   1  29   4       35.52       53.43     13.14 o 
   2  29   4       17.17       13.79     17.84 o 
   4  29   4       26.00       10.86     11.74 o 
  -5  30   4       55.22       76.71     10.82 o 
  -4  30   4       34.28       42.12      5.69 o 
  -3  30   4       24.51       36.42      5.71 o 
  -2  30   4       15.10       23.68      5.45 o 
  -1  30   4       58.31       59.22     11.49 o 
   0  30   4       11.09        9.27      7.23 o 
   1  30   4        8.13       16.14     10.89 o 
   2  30   4       18.72       16.08      7.47 o 
  -5  31   4        9.66       20.51      9.10 o 
  -4  31   4       11.45       11.07      7.71 o 
  -3  31   4       48.77       69.05     10.33 o 
  -2  31   4       41.86       42.99      7.07 o 
  -1  31   4       11.69        3.97      6.30 o 
   0  31   4       30.55       31.31      8.03 o 
   1  31   4       17.76        3.05     10.89 o 
   2  31   4       27.31       27.15      8.41 o 
  -4  32   4        4.44        5.26      8.75 o 
  -3  32   4       10.53       15.96      9.00 o 
  -2  32   4        0.42       -6.90      7.72 o 
  -1  32   4        0.07       -2.58      8.19 o 
   0  32   4       28.24       36.44     12.46 o 
  -4  33   4       20.45       30.74     10.05 o 
  -3  33   4        5.24        7.09      8.99 o 
  -2  33   4        6.66        8.68     13.41 o 
  -1  33   4       24.69       20.40     12.63 o 
   0  33   4        2.44       -0.69     11.17 o 
  -3  34   4        1.04       10.66      9.37 o 
  -2  34   4       38.40       43.48     10.87 o 
  -1  34   4       40.61       29.31     21.74 o 
  -2  35   4       13.37        4.12     15.80 o 
  -1  35   4        3.90       -3.85     13.06 o 
  -3 -34   5        9.68        9.50     11.96 o 
  -2 -34   5        7.43        2.62      5.03 o 
  -1 -34   5        3.24        1.95     12.05 o 
   0 -34   5       42.84       25.99      9.41 o 
  -4 -33   5       10.74       -7.33     10.20 o 
  -3 -33   5       26.43       30.18      8.61 o 
  -2 -33   5        0.38       -4.99      4.99 o 
  -1 -33   5       23.35       21.05      6.10 o 
   0 -33   5       10.83        9.14      9.98 o 
   1 -33   5       11.81       18.74      7.72 o 
  -4 -32   5        9.41        0.35     10.57 o 
  -3 -32   5       39.63       37.77      4.14 o 
  -2 -32   5       27.15       26.79      5.62 o 
  -1 -32   5        0.22       -0.84      5.43 o 
   0 -32   5       27.70       17.41      7.07 o 
   1 -32   5       47.01       42.65      8.74 o 
   2 -32   5        0.72        7.04      6.26 o 
  -5 -31   5        4.75       14.76     11.01 o 
  -4 -31   5       59.22       79.45     30.71 o 
  -3 -31   5       47.98       51.99      4.30 o 
  -2 -31   5        4.11        2.66      6.75 o 
  -1 -31   5       25.19       27.47      5.74 o 
   0 -31   5       15.27        9.97      6.99 o 
   1 -31   5        2.36        0.21      6.23 o 
   2 -31   5        2.44       -3.19      5.58 o 
  -5 -30   5        8.24       16.49      9.37 o 
  -4 -30   5       39.62       60.53     10.76 o 
  -3 -30   5       22.10       28.15      3.44 o 
  -2 -30   5        4.95        4.94      4.06 o 
  -1 -30   5       18.40       20.72      5.96 o 
   0 -30   5       55.37       71.13     14.25 o 
   1 -30   5       59.08       60.50      8.87 o 
   2 -30   5        2.79        4.54      5.79 o 
   3 -30   5        0.07        1.15      8.91 o 
  -6 -29   5       11.30       17.84     10.79 o 
  -5 -29   5        7.58        1.86      9.08 o 
  -4 -29   5       65.07       69.11     14.16 o 
  -3 -29   5       12.04       15.48      3.11 o 
  -2 -29   5       26.55       25.88      4.21 o 
  -1 -29   5       12.15       15.70      4.51 o 
   0 -29   5       28.97       23.05      5.23 o 
   1 -29   5       37.91       39.80      5.66 o 
   2 -29   5        6.64       -1.97      4.69 o 
   3 -29   5        0.01       -8.49      8.49 o 
  -6 -28   5        4.13       -5.48     15.40 o 
  -5 -28   5        4.80        0.20      7.52 o 
  -4 -28   5        0.99       -4.26      7.18 o 
  -3 -28   5       30.60       31.68      3.32 o 
  -2 -28   5       33.96       38.70      4.41 o 
  -1 -28   5       70.72       71.75      7.82 o 
   0 -28   5       12.65        8.03      4.75 o 
   1 -28   5       89.12       96.73      8.08 o 
   2 -28   5       40.30       35.36      4.79 o 
   3 -28   5       56.02       41.04      9.85 o 
   4 -28   5        0.63        7.05     10.29 o 
  -6 -27   5       30.42       24.83      9.84 o 
  -5 -27   5        7.06        7.15      8.09 o 
  -4 -27   5       22.94        8.06     15.10 o 
  -3 -27   5       15.80       14.53      2.85 o 
  -2 -27   5       34.24       37.45      4.35 o 
  -1 -27   5       51.79       58.48      8.38 o 
   0 -27   5        5.75        8.64      4.02 o 
   1 -27   5        9.46       15.15      4.96 o 
   2 -27   5        6.20        0.64      6.01 o 
   3 -27   5       17.00       18.54      6.48 o 
   4 -27   5        9.13       -6.33      8.56 o 
  -7 -26   5       10.88       11.93     10.01 o 
  -6 -26   5       18.62       19.01      6.29 o 
  -5 -26   5       17.99       22.27     17.40 o 
  -4 -26   5        9.01        5.82      9.09 o 
  -3 -26   5       16.51        9.83      2.67 o 
  -2 -26   5       42.57       44.40      6.03 o 
  -1 -26   5       18.58       15.74      4.08 o 
   0 -26   5        8.70       10.29      4.05 o 
   1 -26   5       40.98       38.69      4.47 o 
   2 -26   5       58.96       65.59      4.99 o 
   3 -26   5       10.44       14.20      5.40 o 
   4 -26   5        2.15        3.93     11.16 o 
  -7 -25   5       27.04       21.00      9.20 o 
  -6 -25   5        2.99        0.31      5.71 o 
  -5 -25   5      193.24      189.08     10.61 o 
  -4 -25   5      190.25      182.90     12.25 o 
  -3 -25   5       46.17       46.63      5.32 o 
  -2 -25   5      165.94      165.05      5.87 o 
  -1 -25   5       36.10       35.98      4.49 o 
   0 -25   5       18.20       22.84      4.05 o 
   1 -25   5       79.82       90.55      5.93 o 
   2 -25   5       22.11       24.27      4.28 o 
   3 -25   5       26.50       35.54      5.27 o 
   4 -25   5       16.10        3.49      6.11 o 
   5 -25   5        8.32        4.56      9.47 o 
  -7 -24   5        4.74       -5.48      5.48 o 
  -6 -24   5      132.41      107.62     10.58 o 
  -5 -24   5      126.23      130.40      8.16 o 
  -4 -24   5      129.76      134.98      8.33 o 
  -3 -24   5       38.54       38.30      4.74 o 
  -2 -24   5      107.79      114.65      5.34 o 
  -1 -24   5        3.66        0.02      3.68 o 
   0 -24   5       48.38       53.44      4.55 o 
   1 -24   5       23.83       27.73      4.03 o 
   2 -24   5       19.13       10.33      3.92 o 
   3 -24   5       74.97       70.77      5.69 o 
   4 -24   5       22.50       17.01      6.44 o 
   5 -24   5        9.13        1.22      8.42 o 
  -8 -23   5        2.58        2.08     15.77 o 
  -7 -23   5        9.76       10.95      7.88 o 
  -6 -23   5       16.09       22.20      5.61 o 
  -5 -23   5       98.87      113.26      6.76 o 
  -4 -23   5        1.46       -3.40      4.60 o 
  -3 -23   5      113.15      113.40      5.28 o 
  -2 -23   5      199.44      180.56      5.80 o 
  -1 -23   5      171.29      160.10      9.62 o 
   0 -23   5        4.00       -0.91      3.37 o 
   1 -23   5       18.25       19.24      3.84 o 
   2 -23   5       93.53       82.44      4.99 o 
   3 -23   5       54.55       55.64      5.30 o 
   4 -23   5       18.51       16.21      5.43 o 
   5 -23   5        0.10        8.52      8.39 o 
  -8 -22   5        4.72       11.95      8.22 o 
  -7 -22   5       37.84       33.89      5.98 o 
  -6 -22   5       30.00       29.28      5.88 o 
  -5 -22   5       67.56       78.87      5.26 o 
  -4 -22   5        3.56        2.10      7.18 o 
  -3 -22   5      159.75      173.68      6.69 o 
  -2 -22   5       76.09       83.96      4.39 o 
  -1 -22   5       23.85       19.43      3.79 o 
   0 -22   5        3.77        8.38      3.46 o 
   1 -22   5       65.69       64.33      4.42 o 
   2 -22   5       39.78       42.73      4.29 o 
   3 -22   5       20.35       15.52      4.13 o 
   4 -22   5       70.53       62.30      5.67 o 
   5 -22   5       30.45       28.21     13.10 o 
  -8 -21   5       12.57        7.31      8.32 o 
  -7 -21   5       32.19       28.79      4.70 o 
  -6 -21   5       73.13       72.13      5.60 o 
  -5 -21   5       32.15       31.85      4.27 o 
  -4 -21   5       87.59       86.65      5.03 o 
  -3 -21   5      147.36      136.48      7.18 o 
  -2 -21   5       50.90       51.57      3.65 o 
  -1 -21   5        5.54        3.61      3.51 o 
   0 -21   5       25.97       31.32      5.90 o 
   1 -21   5       62.50       64.41      4.30 o 
   2 -21   5       11.79        5.04      3.17 o 
   3 -21   5       34.91       28.84      4.40 o 
   4 -21   5       44.02       41.63      4.76 o 
   5 -21   5        5.22        3.40      8.81 o 
   6 -21   5       15.33       17.56      7.64 o 
  -8 -20   5       45.08       50.39      8.54 o 
  -7 -20   5       25.56       21.00      4.25 o 
  -6 -20   5       43.10       46.43      4.41 o 
  -5 -20   5       96.47       91.75      4.61 o 
  -4 -20   5       25.50       27.06      3.62 o 
  -3 -20   5      402.16      380.23      7.81 o 
  -2 -20   5      517.83      480.36      6.90 o 
  -1 -20   5      109.76      105.17      5.90 o 
   0 -20   5      396.97      393.19      7.17 o 
   1 -20   5      141.31      139.60      5.30 o 
   2 -20   5       74.19       68.52      4.11 o 
   3 -20   5       31.11       32.97      4.36 o 
   4 -20   5       11.19       20.20      4.48 o 
   5 -20   5       25.73       31.34     11.20 o 
   6 -20   5       32.72       40.56      7.88 o 
  -8 -19   5       21.68       23.20      5.26 o 
  -7 -19   5       42.28       40.52      4.85 o 
  -6 -19   5       15.05       12.53      3.14 o 
  -5 -19   5      213.68      199.07      5.15 o 
  -4 -19   5        5.26        3.09      2.69 o 
  -3 -19   5      110.94      105.12      3.71 o 
  -2 -19   5      162.48      158.10      4.07 o 
  -1 -19   5       43.49       43.75      3.44 o 
   0 -19   5       41.63       44.04      3.61 o 
   1 -19   5       22.68       20.03      3.37 o 
   2 -19   5        2.51        4.85      2.92 o 
   3 -19   5      216.92      213.42      6.74 o 
   4 -19   5       43.28       48.31      6.18 o 
   5 -19   5       16.45       22.43      5.54 o 
   6 -19   5        8.36        2.26      4.84 o 
  -9 -18   5        0.85       -8.43     13.53 o 
  -8 -18   5       38.18       33.59      5.32 o 
  -7 -18   5        2.13       -0.85      2.93 o 
  -6 -18   5       71.39       82.01      3.99 o 
  -5 -18   5      115.53      120.01      6.39 o 
  -4 -18   5       14.50       14.87      3.65 o 
  -3 -18   5       39.71       49.69      2.60 o 
  -2 -18   5       58.75       56.03      2.55 o 
  -1 -18   5      109.88      104.28      3.52 o 
   0 -18   5       64.52       58.59      3.92 o 
   1 -18   5      153.18      129.26      4.58 o 
   2 -18   5      177.43      181.45      4.96 o 
   3 -18   5       49.79       49.26      3.95 o 
   4 -18   5       20.10       23.25      4.53 o 
   5 -18   5       71.27       72.28      6.49 o 
   6 -18   5        1.47       -0.80      4.80 o 
  -9 -17   5        9.12        3.76      6.64 o 
  -8 -17   5       14.24        7.59      3.52 o 
  -7 -17   5       48.87       45.39      3.83 o 
  -6 -17   5      432.79      418.63      7.19 o 
  -5 -17   5      122.72      121.09      3.92 o 
  -4 -17   5      298.47      296.59      5.24 o 
  -3 -17   5      199.16      188.46      4.18 o 
  -2 -17   5      166.59      182.65      4.24 o 
  -1 -17   5        0.29        2.80      2.18 o 
   0 -17   5       62.88       66.64      3.83 o 
   1 -17   5      241.97      240.72      5.30 o 
   2 -17   5       77.37       72.44      3.76 o 
   3 -17   5       87.55       84.99      4.34 o 
   4 -17   5       14.18        9.26      4.25 o 
   5 -17   5       75.04       79.42     10.86 o 
   6 -17   5       17.03       14.11      5.01 o 
  -9 -16   5        1.03        5.18      6.91 o 
  -8 -16   5        5.58        4.48      6.40 o 
  -7 -16   5       33.41       38.90      3.32 o 
  -6 -16   5      123.22      125.48      4.62 o 
  -5 -16   5       65.65       71.11      3.20 o 
  -4 -16   5      344.53      330.75      5.35 o 
  -3 -16   5      389.55      378.45      5.33 o 
  -2 -16   5      184.93      162.86      2.99 o 
  -1 -16   5       46.91       52.03      3.08 o 
   0 -16   5      436.77      480.61      6.50 o 
   1 -16   5       63.05       71.91      3.59 o 
   2 -16   5      174.55      178.61      5.76 o 
   3 -16   5        0.66       -0.66      3.19 o 
   4 -16   5        2.99       -4.86      4.86 o 
   5 -16   5       18.64       24.09      5.41 o 
   6 -16   5        8.70        3.59      9.46 o 
  -9 -15   5        3.47       -0.37      6.52 o 
  -8 -15   5        9.80        7.89      3.17 o 
  -7 -15   5       57.74       50.40      3.53 o 
  -6 -15   5      116.26      116.05      3.78 o 
  -5 -15   5      244.93      242.90      6.11 o 
  -4 -15   5      414.66      391.08      5.87 o 
  -3 -15   5      293.20      246.26      6.98 o 
  -2 -15   5      295.99      279.49      3.46 o 
  -1 -15   5      177.97      161.51      3.58 o 
   0 -15   5      227.50      199.82      4.41 o 
   1 -15   5      126.69      143.04      4.25 o 
   2 -15   5      820.12      765.97      8.83 o 
   3 -15   5      197.33      205.39      8.14 o 
   4 -15   5       39.53       40.70      4.57 o 
   5 -15   5      100.82      109.80      9.92 o 
   6 -15   5        8.73        8.91      4.67 o 
   7 -15   5       11.73       19.69      8.15 o 
  -9 -14   5        8.77       18.39      7.56 o 
  -8 -14   5        6.48        5.55      2.71 o 
  -7 -14   5       74.31       75.11      4.58 o 
  -6 -14   5       83.54       88.24      3.27 o 
  -5 -14   5      174.67      171.18      3.96 o 
  -4 -14   5       94.51       94.94      3.11 o 
  -3 -14   5      226.18      210.36      3.91 o 
  -2 -14   5       23.59       26.05      1.95 o 
  -1 -14   5       45.13       48.06      2.27 o 
   0 -14   5      257.09      277.11      4.60 o 
   1 -14   5      110.48      139.68      4.51 o 
   2 -14   5      173.19      168.24      4.80 o 
   3 -14   5      324.05      334.04      7.19 o 
   4 -14   5       48.14       52.86      4.78 o 
   5 -14   5       15.13       13.56      5.62 o 
   6 -14   5       24.20       15.40      4.59 o 
   7 -14   5       25.98       14.96      6.19 o 
  -9 -13   5        4.78        4.95      6.43 o 
  -8 -13   5        2.39        1.70      2.57 o 
  -7 -13   5       96.35      104.08      4.62 o 
  -6 -13   5       20.31       18.11      2.35 o 
  -5 -13   5       29.18       32.96      2.52 o 
  -4 -13   5       79.48       77.32      2.73 o 
  -3 -13   5      194.94      182.58      3.60 o 
  -2 -13   5       76.13       93.02      2.42 o 
  -1 -13   5        2.58        2.28      1.66 o 
   0 -13   5      228.44      215.33      4.18 o 
   1 -13   5        7.24        8.66      2.44 o 
   2 -13   5      341.18      340.54      6.35 o 
   3 -13   5       25.37       28.35      3.22 o 
   4 -13   5       44.20       37.98      4.58 o 
   5 -13   5       37.07       37.54      5.40 o 
   6 -13   5        8.46        7.77      4.04 o 
   7 -13   5        8.99       17.80     10.14 o 
  -9 -12   5       30.81       33.67      7.35 o 
  -8 -12   5       39.61       45.44      4.43 o 
  -7 -12   5      182.07      198.05      4.82 o 
  -6 -12   5      230.09      222.14      4.12 o 
  -5 -12   5       14.77       19.12      2.26 o 
  -4 -12   5        1.20        4.44      1.83 o 
  -3 -12   5      660.40      632.12      6.20 o 
  -2 -12   5      686.21      671.73      5.58 o 
  -1 -12   5      927.03      940.43      8.41 o 
   0 -12   5       82.17       77.56      2.53 o 
   1 -12   5      277.65      293.70      4.75 o 
   2 -12   5      154.87      165.96      5.93 o 
   3 -12   5      223.34      214.59      6.96 o 
   4 -12   5       29.15       25.19      4.31 o 
   5 -12   5        4.13        6.03      4.71 o 
   6 -12   5        1.78        0.37      3.82 o 
   7 -12   5       44.18       61.94     15.84 o 
  -9 -11   5        5.68       -6.16      6.16 o 
  -8 -11   5        2.00        1.76      3.54 o 
  -7 -11   5       38.55       40.38      3.60 o 
  -6 -11   5       81.10       83.28      3.01 o 
  -5 -11   5       60.14       65.26      3.93 o 
  -4 -11   5       92.48       86.91      2.65 o 
  -3 -11   5       34.72       35.83      2.01 o 
  -2 -11   5     1294.88     1266.07      8.60 o 
  -1 -11   5      234.13      224.29      3.25 o 
   0 -11   5       37.98       46.58      2.13 o 
   1 -11   5       20.42       27.03      2.24 o 
   2 -11   5      348.38      355.30      7.83 o 
   3 -11   5      942.77      936.59     13.65 o 
   4 -11   5       37.59       29.44      5.04 o 
   5 -11   5       37.51       44.52      5.32 o 
   6 -11   5       20.14       24.64      5.12 o 
   7 -11   5        0.94       -1.70      6.56 o 
  -9 -10   5        5.15        2.34     10.16 o 
  -8 -10   5       41.76       45.86      4.09 o 
  -7 -10   5      120.89      125.48      3.70 o 
  -6 -10   5      288.08      258.18      6.11 o 
  -5 -10   5      535.75      492.49      9.82 o 
  -4 -10   5      176.54      170.70      3.27 o 
  -3 -10   5      548.20      502.89      4.66 o 
  -2 -10   5        4.93       11.56      1.32 o 
  -1 -10   5      646.44      636.47      7.48 o 
   0 -10   5     1300.66     1263.47     10.50 o 
   1 -10   5      971.21      953.48      7.50 o 
   2 -10   5       73.59       66.78      4.15 o 
   3 -10   5      325.22      314.21      6.36 o 
   4 -10   5       78.44       85.84      5.74 o 
   5 -10   5      116.07      118.76      6.65 o 
   6 -10   5        3.05       -1.17      3.70 o 
   7 -10   5        5.59        6.73     10.96 o 
  -9  -9   5        4.27        1.52     10.68 o 
  -8  -9   5       13.22       14.66      3.42 o 
  -7  -9   5       71.23       75.84      3.74 o 
  -6  -9   5      322.17      310.07      6.18 o 
  -5  -9   5      194.66      182.22      3.22 o 
  -4  -9   5      646.16      608.71      7.26 o 
  -3  -9   5       38.88       53.64      1.71 o 
  -2  -9   5     1119.43     1082.01      9.32 o 
  -1  -9   5      184.22      176.29      3.81 o 
   0  -9   5       59.22       65.14      2.00 o 
   1  -9   5      237.34      245.17      3.67 o 
   2  -9   5      506.98      519.50      7.32 o 
   3  -9   5      544.40      540.33      7.88 o 
   4  -9   5        6.36        8.66      4.03 o 
   5  -9   5       47.45       47.65      5.39 o 
   6  -9   5       33.22       41.14      4.45 o 
   7  -9   5        5.92        6.37      4.39 o 
 -10  -8   5       16.68       15.52     13.66 o 
  -9  -8   5        4.17       10.12      6.47 o 
  -8  -8   5       14.75       16.01      3.29 o 
  -7  -8   5       21.56       15.37      2.83 o 
  -6  -8   5       22.87       20.39      2.76 o 
  -5  -8   5       91.76      100.00      2.48 o 
  -4  -8   5       20.40       24.76      1.79 o 
  -3  -8   5      974.12      992.09     13.47 o 
  -2  -8   5      185.74      172.97      2.95 o 
  -1  -8   5      282.78      293.71      5.29 o 
   0  -8   5       81.71       89.31      2.56 o 
   1  -8   5      429.28      448.66      5.30 o 
   2  -8   5      738.75      723.52      7.74 o 
   3  -8   5      430.01      422.72      8.05 o 
   4  -8   5        6.51        8.98      4.06 o 
   5  -8   5       16.88       20.09      4.51 o 
   6  -8   5        3.15        6.63      3.84 o 
   7  -8   5       65.27       65.24      9.48 o 
 -10  -7   5        0.76       -1.60     13.47 o 
  -9  -7   5        3.47        4.73      6.21 o 
  -8  -7   5       17.29       20.73      3.26 o 
  -7  -7   5       34.08       43.26      3.16 o 
  -6  -7   5       56.13       59.80      4.33 o 
  -5  -7   5      545.57      524.00      7.29 o 
  -4  -7   5      881.77      788.04     10.54 o 
  -3  -7   5      773.10      806.75     11.31 o 
  -2  -7   5      253.90      305.15      3.64 o 
  -1  -7   5      885.78      881.72      6.92 o 
   0  -7   5      104.09      107.63      2.35 o 
   1  -7   5      641.16      598.65      5.22 o 
   2  -7   5        3.23        5.66      2.47 o 
   3  -7   5      128.35      134.25      4.48 o 
   4  -7   5       42.81       44.50      4.72 o 
   5  -7   5      111.46      105.82      6.14 o 
   6  -7   5       42.35       49.35      5.21 o 
   7  -7   5       17.35       20.03      5.06 o 
 -10  -6   5        0.29       -7.95      7.95 o 
  -9  -6   5       15.84       18.07     10.17 o 
  -8  -6   5       26.81       30.27      3.28 o 
  -7  -6   5      104.51      115.59      4.05 o 
  -6  -6   5      182.63      161.80      7.25 o 
  -5  -6   5       55.04       60.31      2.66 o 
  -4  -6   5      103.12      119.96      2.80 o 
  -3  -6   5      592.38      635.09      5.84 o 
  -2  -6   5      348.57      342.55      4.36 o 
  -1  -6   5      839.87      875.33      6.42 o 
   0  -6   5     1268.16     1272.78      9.80 o 
   1  -6   5      329.29      340.21      3.85 o 
   2  -6   5      481.50      496.61      5.61 o 
   3  -6   5      283.65      285.23      5.28 o 
   4  -6   5       14.91        6.58      3.89 o 
   5  -6   5        9.93        7.10      4.33 o 
   6  -6   5       19.59       22.05      4.06 o 
   7  -6   5       57.64       61.23      5.69 o 
 -10  -5   5        2.98       -1.74      7.67 o 
  -9  -5   5        8.58        2.71      6.09 o 
  -8  -5   5        1.32        0.41      2.69 o 
  -7  -5   5      151.94      144.61      4.16 o 
  -6  -5   5       77.65       75.29      3.97 o 
  -5  -5   5       40.93       39.59      2.16 o 
  -4  -5   5      160.09      141.16      2.78 o 
  -3  -5   5      144.15      126.70      4.48 o 
  -2  -5   5      761.30      773.81     11.02 o 
  -1  -5   5     1648.07     1705.64     14.94 o 
   0  -5   5     1568.77     1780.47     10.42 o 
   1  -5   5       72.98       79.18      2.18 o 
   2  -5   5      122.79      132.60      3.25 o 
   3  -5   5      889.32      938.65      9.38 o 
   4  -5   5      355.14      340.27      7.09 o 
   5  -5   5       52.85       47.23      5.01 o 
   6  -5   5        3.73        7.16      4.40 o 
   7  -5   5       85.56       92.69      8.65 o 
 -10  -4   5       25.79       32.08      8.94 o 
  -9  -4   5       57.77       54.14      8.64 o 
  -8  -4   5       14.29       24.50      3.03 o 
  -7  -4   5      228.27      216.00      4.66 o 
  -6  -4   5      783.36      726.45      7.95 o 
  -5  -4   5       65.22       57.85      2.36 o 
  -4  -4   5      445.23      520.91      8.90 o 
  -3  -4   5      204.65      233.31      3.61 o 
  -2  -4   5     1383.56     1362.43      9.56 o 
  -1  -4   5     2446.48     2432.75     17.84 o 
   0  -4   5       39.73       24.72      1.77 o 
   1  -4   5      422.00      408.57      6.18 o 
   2  -4   5      140.88      142.77      3.33 o 
   3  -4   5      212.56      234.75      4.90 o 
   4  -4   5      246.22      247.36      6.33 o 
   5  -4   5       15.63       15.45      4.36 o 
   6  -4   5       32.08       36.22      5.01 o 
   7  -4   5       11.92       17.37      5.69 o 
 -10  -3   5        4.59       -3.81      7.96 o 
  -9  -3   5       15.07       17.50      6.43 o 
  -8  -3   5       15.18       14.60      2.91 o 
  -7  -3   5      169.16      160.32      8.64 o 
  -6  -3   5      178.02      165.16      3.64 o 
  -5  -3   5        2.55        7.00      2.46 o 
  -4  -3   5      192.01      194.62      8.56 o 
  -3  -3   5     3700.76     3890.59     36.04 o 
  -2  -3   5     2537.38     2454.70     16.93 o 
  -1  -3   5     1359.75     1388.84      9.72 o 
   0  -3   5     1019.30     1028.87      8.94 o 
   1  -3   5      615.62      614.78      5.26 o 
   2  -3   5      266.97      249.47      3.98 o 
   3  -3   5      821.26      864.84     11.19 o 
   4  -3   5       99.03       91.00      4.63 o 
   5  -3   5        6.14        3.63      4.05 o 
   6  -3   5       15.16       13.03      4.54 o 
   7  -3   5       20.35       16.99      4.47 o 
 -10  -2   5        4.55        2.22      8.19 o 
  -9  -2   5       10.82       16.68      5.54 o 
  -8  -2   5       21.35       24.72      3.04 o 
  -7  -2   5      259.34      242.38     13.71 o 
  -6  -2   5       56.42       61.55      2.96 o 
  -5  -2   5       92.90      105.46      6.70 o 
  -4  -2   5     1270.68     1325.41     24.54 o 
  -3  -2   5      732.94      778.95     19.65 o 
  -2  -2   5      271.08      265.89      3.38 o 
  -1  -2   5     1013.60      925.35     12.19 o 
   0  -2   5     2010.35     1841.42     18.22 o 
   1  -2   5      258.49      287.64      3.51 o 
   2  -2   5      187.12      179.01      3.40 o 
   3  -2   5      204.89      206.70      6.17 o 
   4  -2   5      177.42      187.29      5.90 o 
   5  -2   5       36.47       35.15      6.03 o 
   6  -2   5       20.72       13.65      8.18 o 
   7  -2   5        7.13        6.14      5.68 o 
 -10  -1   5        1.19        2.48      7.74 o 
  -9  -1   5       20.02       20.84      6.37 o 
  -8  -1   5        6.68        6.10      3.16 o 
  -7  -1   5      184.66      176.65      4.38 o 
  -6  -1   5       47.83       45.12      3.09 o 
  -5  -1   5      385.06      360.46     10.58 o 
  -4  -1   5      249.03      232.15      8.16 o 
  -3  -1   5     2242.29     2349.36     31.35 o 
  -2  -1   5      216.31      218.12      3.53 o 
  -1  -1   5      199.39      195.97      2.90 o 
   0  -1   5      132.98      135.59      2.31 o 
   1  -1   5      474.29      467.31      4.66 o 
   2  -1   5       83.41       67.07      2.24 o 
   3  -1   5      306.44      300.72      5.27 o 
   4  -1   5      558.08      571.12      8.72 o 
   5  -1   5      207.83      211.46      7.35 o 
   6  -1   5       14.32       11.67      5.93 o 
   7  -1   5       59.24       61.39     13.79 o 
 -10   0   5        0.55        0.79      7.82 o 
  -9   0   5        9.89       12.10     20.61 o 
  -8   0   5        7.69        5.01      2.83 o 
  -7   0   5      161.18      186.11      4.40 o 
  -6   0   5      165.32      149.80      4.44 o 
  -5   0   5        9.67       11.75      3.51 o 
  -4   0   5      226.40      268.73      6.02 o 
  -3   0   5      561.93      545.65      7.47 o 
  -2   0   5     1125.47     1167.53      8.58 o 
  -1   0   5       53.29       62.57      1.94 o 
   0   0   5        2.45        4.69      1.17 o 
   1   0   5        8.31        7.02      1.68 o 
   2   0   5        2.72        1.37      1.48 o 
   3   0   5      704.81      688.00      7.67 o 
   4   0   5      225.76      214.14      6.01 o 
   5   0   5        0.42       -3.91      4.02 o 
   6   0   5       49.83       28.75      4.92 o 
   7   0   5       12.42       -5.06      6.28 o 
 -10   1   5        1.07       -7.44      7.54 o 
  -9   1   5       19.91       24.40      7.69 o 
  -8   1   5        6.89        8.50      2.98 o 
  -7   1   5      179.57      181.74      4.41 o 
  -6   1   5       53.36       59.16      3.03 o 
  -5   1   5      398.58      358.61      8.50 o 
  -4   1   5      252.49      237.75      6.32 o 
  -3   1   5     2291.88     2329.61     27.72 o 
  -2   1   5      204.53      207.38      2.67 o 
  -1   1   5      200.70      200.68      2.62 o 
   0   1   5      137.05      134.28      2.32 o 
   1   1   5      472.84      461.16      4.56 o 
   2   1   5       86.51       74.27      2.31 o 
   3   1   5      321.92      310.87      6.24 o 
   4   1   5      549.64      585.26      8.90 o 
   5   1   5      209.87      211.05      9.28 o 
   6   1   5       14.89        9.16      4.56 o 
   7   1   5       58.31       34.35      6.08 o 
 -10   2   5        4.51       -1.28      7.94 o 
  -9   2   5       11.07       11.24      7.19 o 
  -8   2   5       21.69       25.67      3.46 o 
  -7   2   5      258.48      259.97      4.96 o 
  -6   2   5       52.92       55.72      2.63 o 
  -5   2   5       91.29      101.56      2.85 o 
  -4   2   5     1284.98     1314.66     12.25 o 
  -3   2   5      715.48      788.72      8.30 o 
  -2   2   5      281.29      271.63      3.22 o 
  -1   2   5     1024.70      981.37      7.00 o 
   0   2   5     2009.46     1918.01     11.21 o 
   1   2   5      273.77      295.19      4.17 o 
   2   2   5      183.83      179.09      4.66 o 
   3   2   5      198.94      197.45      6.10 o 
   4   2   5      173.31      171.59      5.49 o 
   5   2   5       37.12       30.74      4.63 o 
   6   2   5       20.12       36.04      5.45 o 
   7   2   5        6.66        2.14     11.50 o 
 -10   3   5        4.65        7.17      8.24 o 
  -9   3   5       15.18        7.53      7.11 o 
  -8   3   5       16.03       13.67      3.51 o 
  -7   3   5      170.64      181.55      5.58 o 
  -6   3   5      182.43      175.88      3.66 o 
  -5   3   5        3.37        3.38      1.89 o 
  -4   3   5      188.44      192.70      3.63 o 
  -3   3   5     3702.53     3867.63     29.69 o 
  -2   3   5     2542.21     2465.50     15.83 o 
  -1   3   5     1367.07     1419.89      9.82 o 
   0   3   5     1015.33     1038.04      6.55 o 
   1   3   5      625.60      618.86      6.07 o 
   2   3   5      269.43      262.94      3.80 o 
   3   3   5      823.42      855.33     14.67 o 
   4   3   5       96.36       91.60      5.34 o 
   5   3   5        6.10        7.99      3.98 o 
   6   3   5       15.03        6.52      4.80 o 
   7   3   5       21.07       23.19      5.96 o 
 -10   4   5       25.70       22.66     10.38 o 
  -9   4   5       57.36       53.75      8.28 o 
  -8   4   5       14.48       15.49      4.26 o 
  -7   4   5      220.80      228.87      4.86 o 
  -6   4   5      783.99      739.81      7.66 o 
  -5   4   5       65.06       60.70      3.99 o 
  -4   4   5      445.35      519.73      6.95 o 
  -3   4   5      215.25      245.60      4.59 o 
  -2   4   5     1366.61     1346.42      8.94 o 
  -1   4   5     2420.06     2429.35     16.59 o 
   0   4   5       41.27       21.96      1.54 o 
   1   4   5      404.47      403.13      6.05 o 
   2   4   5      138.41      135.55      3.32 o 
   3   4   5      217.41      235.41      5.22 o 
   4   4   5      245.61      239.13      7.02 o 
   5   4   5       14.95       14.13      5.42 o 
   6   4   5       31.64       35.37      7.67 o 
   7   4   5       11.03       10.38      6.30 o 
 -10   5   5        3.07       12.16      8.41 o 
  -9   5   5        8.93       12.24     18.24 o 
  -8   5   5        1.28        0.73      3.29 o 
  -7   5   5      149.39      134.91      4.69 o 
  -6   5   5       79.41       85.76      5.11 o 
  -5   5   5       40.43       34.57      2.59 o 
  -4   5   5      155.23      133.74      3.83 o 
  -3   5   5      148.42      141.00      3.70 o 
  -2   5   5      757.95      778.93      6.52 o 
  -1   5   5     1674.12     1776.13     12.80 o 
   0   5   5     1571.53     1805.95     11.30 o 
   1   5   5       72.22       73.08      2.10 o 
   2   5   5      123.36      133.65      3.38 o 
   3   5   5      895.83      969.29     10.31 o 
   4   5   5      352.93      346.34      8.06 o 
   5   5   5       52.67       41.39      6.17 o 
   6   5   5        3.46        1.41      4.81 o 
   7   5   5       86.20       83.27     18.91 o 
 -10   6   5        0.34       -2.52      8.27 o 
  -9   6   5       15.18       15.34      7.27 o 
  -8   6   5       25.68       29.80      4.62 o 
  -7   6   5      108.72      117.35      3.45 o 
  -6   6   5      180.11      175.94      4.46 o 
  -5   6   5       56.97       58.32      2.58 o 
  -4   6   5      104.58      123.00      2.17 o 
  -3   6   5      597.98      629.89      7.87 o 
  -2   6   5      334.84      334.86      3.66 o 
  -1   6   5      869.39      894.68      6.96 o 
   0   6   5     1267.32     1240.93     14.85 o 
   1   6   5      326.56      329.53      5.17 o 
   2   6   5      475.75      480.77      8.52 o 
   3   6   5      278.16      272.64      5.55 o 
   4   6   5       15.89       16.21      4.45 o 
   5   6   5       10.52        2.71      5.21 o 
   6   6   5       19.44       22.60      4.85 o 
   7   6   5       59.06       78.59     19.33 o 
 -10   7   5        0.61       -8.72      9.28 o 
  -9   7   5        3.59        8.60      7.10 o 
  -8   7   5       17.32       29.41      4.00 o 
  -7   7   5       35.45       38.55      2.73 o 
  -6   7   5       57.18       68.51      2.90 o 
  -5   7   5      558.86      554.63      6.58 o 
  -4   7   5      875.82      797.07      7.56 o 
  -3   7   5      794.46      821.92      7.17 o 
  -2   7   5      245.52      291.94      5.37 o 
  -1   7   5      898.04      905.21      7.09 o 
   0   7   5      104.86      107.62      2.35 o 
   1   7   5      647.54      598.96      5.06 o 
   2   7   5        1.92        4.67      2.17 o 
   3   7   5      128.26      139.51      4.13 o 
   4   7   5       42.89       49.24      5.08 o 
   5   7   5      109.34       98.62      7.18 o 
   6   7   5       41.62       41.79      9.19 o 
   7   7   5       16.94        6.61      6.34 o 
  -9   8   5        4.12        0.92      3.42 o 
  -8   8   5       14.58       17.21      3.00 o 
  -7   8   5       20.95       13.42      2.55 o 
  -6   8   5       24.18       27.52      2.55 o 
  -5   8   5       87.79       83.62      3.22 o 
  -4   8   5       20.35       27.03      2.16 o 
  -3   8   5      979.74     1002.47      7.60 o 
  -2   8   5      187.34      170.96      3.33 o 
  -1   8   5      280.30      308.39      3.77 o 
   0   8   5       80.70       78.75      2.79 o 
   1   8   5      422.49      414.67      7.57 o 
   2   8   5      745.27      750.53     11.15 o 
   3   8   5      419.85      423.81      8.57 o 
   4   8   5        7.45       13.19      4.27 o 
   5   8   5       17.89       21.14      5.62 o 
   6   8   5        2.93        0.97      6.15 o 
   7   8   5       65.49       61.79     25.10 o 
  -9   9   5        4.23        5.00      4.48 o 
  -8   9   5       12.87       16.86      3.02 o 
  -7   9   5       68.74       75.27      3.42 o 
  -6   9   5      318.10      301.07      5.77 o 
  -5   9   5      198.05      186.88      3.94 o 
  -4   9   5      656.57      604.25      6.67 o 
  -3   9   5       44.55       52.50      2.39 o 
  -2   9   5     1104.15     1087.39      7.87 o 
  -1   9   5      188.66      195.31      2.87 o 
   0   9   5       61.47       73.79      2.29 o 
   1   9   5      229.37      237.07      3.50 o 
   2   9   5      510.26      528.13      6.98 o 
   3   9   5      525.98      531.65      7.59 o 
   4   9   5        8.01        3.04      4.14 o 
   5   9   5       47.02       45.86      6.30 o 
   6   9   5       33.18       30.73     15.58 o 
   7   9   5        6.15        9.99     11.72 o 
  -9  10   5        4.95        3.01      4.05 o 
  -8  10   5       41.04       46.65      5.78 o 
  -7  10   5      119.43      135.26      4.58 o 
  -6  10   5      280.95      272.08      5.76 o 
  -5  10   5      540.57      515.52      6.50 o 
  -4  10   5      175.50      178.68      3.44 o 
  -3  10   5      545.44      504.31      5.46 o 
  -2  10   5        4.83        8.92      1.42 o 
  -1  10   5      648.68      651.64      5.42 o 
   0  10   5     1303.07     1276.22     10.31 o 
   1  10   5      987.81     1002.47      8.39 o 
   2  10   5       75.01       83.55      3.76 o 
   3  10   5      330.02      338.87      7.28 o 
   4  10   5       76.63       78.28      5.52 o 
   5  10   5      116.69      122.61      8.09 o 
   6  10   5        2.73       -1.89      6.41 o 
   7  10   5        5.76       -2.96     15.88 o 
  -9  11   5        5.73        5.53      4.28 o 
  -8  11   5        2.18       -1.63      3.33 o 
  -7  11   5       40.02       45.86      3.50 o 
  -6  11   5       77.61       85.78      4.95 o 
  -5  11   5       56.86       67.19      3.08 o 
  -4  11   5       88.46       86.02      2.82 o 
  -3  11   5       32.22       35.95      2.15 o 
  -2  11   5     1284.73     1223.20      8.41 o 
  -1  11   5      239.28      231.58      3.43 o 
   0  11   5       34.53       37.40      2.15 o 
   1  11   5       18.54       25.92      2.18 o 
   2  11   5      355.64      366.55      7.84 o 
   3  11   5      946.11      952.28     11.49 o 
   4  11   5       37.17       35.56      7.91 o 
   5  11   5       37.32       40.67     18.00 o 
   6  11   5       21.02       25.99      7.11 o 
   7  11   5        0.91        3.16      6.54 o 
  -9  12   5       31.63       38.59      5.32 o 
  -8  12   5       40.77       48.89      4.40 o 
  -7  12   5      183.25      196.29      5.57 o 
  -6  12   5      233.29      227.58      4.90 o 
  -5  12   5       15.73       14.33      2.50 o 
  -4  12   5        1.39        3.90      1.97 o 
  -3  12   5      656.99      613.54      9.80 o 
  -2  12   5      695.68      669.98      8.55 o 
  -1  12   5      904.10      935.59      7.51 o 
   0  12   5       78.17       73.81      2.63 o 
   1  12   5      265.75      290.55      5.77 o 
   2  12   5      161.94      182.30      5.26 o 
   3  12   5      225.10      219.18      6.73 o 
   4  12   5       28.83       25.06      6.49 o 
   5  12   5        4.25       14.45      6.80 o 
   6  12   5        1.83        4.23      6.50 o 
   7  12   5       42.84       27.35     13.09 o 
  -9  13   5        5.10        1.18      4.58 o 
  -8  13   5        2.21        7.60      3.94 o 
  -7  13   5       94.81      105.90      5.39 o 
  -6  13   5       21.14       20.94      2.82 o 
  -5  13   5       30.94       36.00      2.54 o 
  -4  13   5       75.86       82.55      3.30 o 
  -3  13   5      202.23      207.06      3.55 o 
  -2  13   5       71.82       78.53      2.21 o 
  -1  13   5        1.80        2.76      1.58 o 
   0  13   5      229.42      230.28      4.30 o 
   1  13   5        6.45        6.36      3.02 o 
   2  13   5      338.47      342.46      6.73 o 
   3  13   5       23.94       28.08      4.46 o 
   4  13   5       44.39       41.49      7.04 o 
   5  13   5       36.32       47.48     11.82 o 
   6  13   5        8.84       12.10      7.29 o 
   7  13   5        8.96        7.05     11.45 o 
  -9  14   5        8.10        7.37      7.38 o 
  -8  14   5        5.88        3.45      3.98 o 
  -7  14   5       77.35       75.91      4.71 o 
  -6  14   5       86.35       94.38      4.68 o 
  -5  14   5      178.31      170.98      4.58 o 
  -4  14   5       90.76       98.82      3.60 o 
  -3  14   5      231.31      219.87      3.82 o 
  -2  14   5       22.30       21.88      1.91 o 
  -1  14   5       50.86       51.14      2.32 o 
   0  14   5      255.11      264.09      4.64 o 
   1  14   5      116.92      130.63      5.02 o 
   2  14   5      166.05      165.05      5.93 o 
   3  14   5      329.53      329.86      8.72 o 
   4  14   5       47.85       46.39      7.14 o 
   5  14   5       14.49        5.22     10.16 o 
   6  14   5       23.81        8.94      9.91 o 
   7  14   5       26.54       15.58     13.09 o 
  -9  15   5        3.27        7.66      8.08 o 
  -8  15   5        9.92       11.94      4.29 o 
  -7  15   5       58.49       58.14      5.61 o 
  -6  15   5      110.83      120.03      4.69 o 
  -5  15   5      243.37      249.63      5.55 o 
  -4  15   5      408.51      389.94      6.22 o 
  -3  15   5      283.27      262.77      4.79 o 
  -2  15   5      295.66      299.02      4.14 o 
  -1  15   5      182.61      174.43      3.68 o 
   0  15   5      228.93      201.26      4.35 o 
   1  15   5      130.46      133.46      6.58 o 
   2  15   5      835.09      791.32     13.34 o 
   3  15   5      197.14      216.12      8.49 o 
   4  15   5       41.29       25.83      9.06 o 
   5  15   5      102.19       69.86     12.93 o 
   6  15   5        8.67        0.00     10.70 o 
  -9  16   5        1.06       -7.23      7.95 o 
  -8  16   5        5.62        6.70      8.43 o 
  -7  16   5       33.95       41.09      4.21 o 
  -6  16   5      124.99      115.69      7.49 o 
  -5  16   5       63.02       58.94      4.01 o 
  -4  16   5      341.26      338.41     10.90 o 
  -3  16   5      394.19      393.78      6.37 o 
  -2  16   5      181.32      156.37      4.32 o 
  -1  16   5       46.36       51.76      3.05 o 
   0  16   5      434.77      475.27      9.74 o 
   1  16   5       62.63       67.42      4.69 o 
   2  16   5      172.81      181.34      6.36 o 
   3  16   5        0.56       -1.63      3.84 o 
   4  16   5        2.51       -1.13      8.62 o 
   5  16   5       19.21       21.73      6.91 o 
   6  16   5        8.76       -0.88     11.11 o 
  -9  17   5        9.12       12.93      8.52 o 
  -8  17   5       13.73       14.79      9.22 o 
  -7  17   5       50.98       60.63      6.31 o 
  -6  17   5      430.11      427.68     10.81 o 
  -5  17   5      120.37      115.72      4.98 o 
  -4  17   5      304.49      304.03      7.90 o 
  -3  17   5      200.10      195.48      4.65 o 
  -2  17   5      165.82      177.42      4.70 o 
  -1  17   5        0.15        2.16      2.47 o 
   0  17   5       63.36       66.12      4.15 o 
   1  17   5      235.44      238.82      6.76 o 
   2  17   5       72.59       74.13      4.78 o 
   3  17   5       83.63       90.56      5.24 o 
   4  17   5       12.39       15.20      9.60 o 
   5  17   5       72.05       41.95     12.15 o 
   6  17   5       17.19       -0.44     11.71 o 
  -8  18   5       36.37       16.43      8.91 o 
  -7  18   5        1.65       -4.50      4.80 o 
  -6  18   5       74.69       77.68      5.64 o 
  -5  18   5      114.38      113.40      5.87 o 
  -4  18   5       13.95       17.80      3.01 o 
  -3  18   5       39.14       49.96      3.58 o 
  -2  18   5       62.95       59.29      3.70 o 
  -1  18   5      108.40      108.61      4.59 o 
   0  18   5       62.94       60.92      4.76 o 
   1  18   5      155.74      147.52      5.68 o 
   2  18   5      172.81      181.71      6.26 o 
   3  18   5       49.45       49.97      4.67 o 
   4  18   5       19.67       17.84      9.47 o 
   5  18   5       71.87       51.36      8.15 o 
   6  18   5        1.52       11.61     12.40 o 
  -8  19   5       21.97        9.44      9.25 o 
  -7  19   5       40.51       42.33      7.81 o 
  -6  19   5       16.02       15.16      4.55 o 
  -5  19   5      218.30      195.99      7.41 o 
  -4  19   5        4.98        0.91      2.91 o 
  -3  19   5      113.23      109.18      4.25 o 
  -2  19   5      163.00      157.08      5.68 o 
  -1  19   5       45.73       48.34      6.16 o 
   0  19   5       42.40       44.77      5.44 o 
   1  19   5       23.70       26.48      4.04 o 
   2  19   5        2.12        3.75      3.54 o 
   3  19   5      216.61      220.48      9.29 o 
   4  19   5       44.53       35.27     11.08 o 
   5  19   5       17.28        7.99      9.57 o 
   6  19   5        8.04       13.06     12.71 o 
  -8  20   5       45.49       35.02      9.91 o 
  -7  20   5       23.56       13.98      7.16 o 
  -6  20   5       41.55       39.13      6.27 o 
  -5  20   5       94.68      100.21      7.25 o 
  -4  20   5       25.98       24.92      3.88 o 
  -3  20   5      399.24      380.61     12.65 o 
  -2  20   5      529.20      491.99      8.96 o 
  -1  20   5      110.48       98.12      6.66 o 
   0  20   5      395.62      395.65     14.15 o 
   1  20   5      149.36      144.61      5.81 o 
   2  20   5       74.29       70.89      4.98 o 
   3  20   5       31.02       32.95      5.71 o 
   4  20   5       11.33       23.41     10.67 o 
   5  20   5       25.83       22.31     11.80 o 
   6  20   5       33.05       32.19     13.37 o 
  -8  21   5       12.95        4.56     10.10 o 
  -7  21   5       32.30       25.40      7.65 o 
  -6  21   5       72.27       73.95      8.89 o 
  -5  21   5       33.17       31.03      8.45 o 
  -4  21   5       90.11       91.43      5.02 o 
  -3  21   5      149.89      142.37      5.34 o 
  -2  21   5       48.53       46.78      4.19 o 
  -1  21   5        5.02        0.60      4.88 o 
   0  21   5       26.12       15.18      5.76 o 
   1  21   5       64.49       72.19      7.24 o 
   2  21   5       10.97        5.14      3.70 o 
   3  21   5       34.10       20.05      5.49 o 
   4  21   5       43.95       48.18     11.58 o 
   5  21   5        5.17      -10.07     10.07 o 
  -8  22   5        5.26        7.43      9.72 o 
  -7  22   5       37.80       46.39      9.06 o 
  -6  22   5       28.93       30.04      7.93 o 
  -5  22   5       68.56       92.21      7.64 o 
  -4  22   5        3.48       10.13      3.86 o 
  -3  22   5      162.38      184.04      5.91 o 
  -2  22   5       75.45       78.90      6.10 o 
  -1  22   5       21.11       19.89      5.32 o 
   0  22   5        3.90        2.44      5.36 o 
   1  22   5       65.35       63.18      5.45 o 
   2  22   5       38.70       42.35      4.70 o 
   3  22   5       20.53       28.56      5.74 o 
   4  22   5       69.62       52.55     11.52 o 
   5  22   5       29.90       -1.23     10.95 o 
  -8  23   5        2.60        7.39     13.09 o 
  -7  23   5        9.35        1.17      7.54 o 
  -6  23   5       14.78       20.58      7.94 o 
  -5  23   5      104.00      122.34      8.45 o 
  -4  23   5        1.83        5.30      4.56 o 
  -3  23   5      111.34      122.05      5.42 o 
  -2  23   5      204.34      196.50      8.40 o 
  -1  23   5      172.57      161.42      8.08 o 
   0  23   5        4.23        5.13      5.57 o 
   1  23   5       18.20       18.50      4.50 o 
   2  23   5       97.73       90.82      5.60 o 
   3  23   5       51.85       61.96      6.77 o 
   4  23   5       19.48        7.43     10.64 o 
   5  23   5        0.11      -10.48     10.48 o 
  -7  24   5        4.51       -1.75      7.96 o 
  -6  24   5      132.64      128.90     10.83 o 
  -5  24   5      125.60      149.74      9.14 o 
  -4  24   5      127.22      139.43      4.35 o 
  -3  24   5       40.30       47.59      4.40 o 
  -2  24   5      106.62      104.40      7.04 o 
  -1  24   5        3.70       -2.07      5.52 o 
   0  24   5       47.86       46.30      7.10 o 
   1  24   5       24.02       16.01      5.34 o 
   2  24   5       18.91       12.42      4.76 o 
   3  24   5       73.12       59.55      7.00 o 
   4  24   5       23.32       14.44     11.20 o 
   5  24   5        8.96       -0.63     11.99 o 
  -7  25   5       27.93       24.96      9.38 o 
  -6  25   5        3.67        2.02      7.69 o 
  -5  25   5      190.81      197.70     12.16 o 
  -4  25   5      187.06      189.38      5.08 o 
  -3  25   5       48.25       48.10      4.45 o 
  -2  25   5      163.70      167.30      8.36 o 
  -1  25   5       34.81       22.87      9.29 o 
   0  25   5       18.58       25.95      6.66 o 
   1  25   5       79.32       94.49      7.17 o 
   2  25   5       20.98       19.57      5.21 o 
   3  25   5       28.41       27.98      8.10 o 
   4  25   5       15.15       42.58     12.81 o 
   5  25   5        7.76       -4.53     11.80 o 
  -7  26   5       10.71        6.89     17.20 o 
  -6  26   5       18.28        6.30      8.33 o 
  -5  26   5       17.74       28.39      8.32 o 
  -4  26   5        9.28       10.00      2.60 o 
  -3  26   5       16.38       11.14      3.67 o 
  -2  26   5       40.97       37.66      6.09 o 
  -1  26   5       16.98        7.98      5.52 o 
   0  26   5        8.21        7.77      6.12 o 
   1  26   5       41.94       35.39      7.70 o 
   2  26   5       59.62       59.57      7.03 o 
   3  26   5       10.27        4.86      7.35 o 
  -6  27   5       31.20       28.79      9.00 o 
  -5  27   5        6.59       10.71      7.62 o 
  -4  27   5       22.35       19.75      3.06 o 
  -3  27   5       15.00       14.87      3.74 o 
  -2  27   5       33.60       42.80      6.42 o 
  -1  27   5       52.27       58.69      7.94 o 
   0  27   5        5.83       11.88      6.89 o 
   1  27   5        8.86        9.41     11.53 o 
   2  27   5        6.40       15.88      7.08 o 
   3  27   5       17.48       15.14     12.21 o 
  -6  28   5        4.50       -1.83      8.64 o 
  -5  28   5        4.91       12.65      8.03 o 
  -4  28   5        1.03        5.40      4.07 o 
  -3  28   5       30.13       32.29      5.27 o 
  -2  28   5       35.34       45.98      6.66 o 
  -1  28   5       72.52       79.31     14.47 o 
   0  28   5       12.51       18.16      6.74 o 
   1  28   5       91.54       94.13      9.91 o 
   2  28   5       39.32       37.30      8.38 o 
  -6  29   5       11.31        7.14     13.53 o 
  -5  29   5        7.57        5.70      8.09 o 
  -4  29   5       65.88       62.39      4.69 o 
  -3  29   5       12.19       17.21      6.18 o 
  -2  29   5       26.62       34.37      6.55 o 
  -1  29   5       12.19       12.15      6.27 o 
   0  29   5       29.14       26.95     13.52 o 
   1  29   5       37.06       56.95      8.78 o 
   2  29   5        6.36        4.49      7.69 o 
  -5  30   5        8.00       14.90      8.98 o 
  -4  30   5       39.58       49.51      9.90 o 
  -3  30   5       23.35       25.77      9.05 o 
  -2  30   5        4.73        7.77      8.05 o 
  -1  30   5       17.58       12.27      6.37 o 
   0  30   5       55.27       81.13     11.23 o 
   1  30   5       56.95       56.86     13.99 o 
   2  30   5        3.08       -0.28     11.49 o 
  -5  31   5        4.23        1.12      9.07 o 
  -4  31   5       57.00       63.55     10.80 o 
  -3  31   5       48.20       70.70     14.71 o 
  -2  31   5        4.60       -1.62      8.27 o 
  -1  31   5       25.83       20.22      9.32 o 
   0  31   5       15.08        4.37     11.11 o 
  -4  32   5        8.86       13.37      9.07 o 
  -3  32   5       39.74       52.75     10.57 o 
  -2  32   5       27.21        5.68      9.05 o 
  -1  32   5        0.24       -8.26      8.26 o 
   0  32   5       27.43       23.10     11.96 o 
  -4  33   5       10.66       -9.19     13.75 o 
  -3  33   5       26.27       52.19     10.72 o 
  -2  33   5        0.42       -0.98      8.96 o 
  -1  33   5       22.77       17.66     10.18 o 
   0  33   5       10.95       17.62     12.30 o 
  -3  34   5        9.83        6.17     14.51 o 
  -2  34   5        7.07        0.38      9.53 o 
  -1  34   5        3.39       13.86     10.19 o 
  -3 -33   6        9.42       11.09     10.32 o 
  -2 -33   6        2.33        0.65      4.89 o 
  -1 -33   6       67.72       62.78      8.04 o 
   0 -33   6        4.71       -5.43      8.32 o 
  -4 -32   6       14.96        4.81     11.14 o 
  -3 -32   6       13.20       13.58      7.24 o 
  -2 -32   6       70.08       76.54      7.41 o 
  -1 -32   6        4.33        2.58      6.74 o 
   0 -32   6       19.18        5.28      7.10 o 
   1 -32   6       13.98       12.05      7.84 o 
  -4 -31   6       13.62       15.76      9.25 o 
  -3 -31   6        4.30        5.64      6.62 o 
  -2 -31   6       14.17       13.38      4.92 o 
  -1 -31   6       18.19       20.51      5.68 o 
   0 -31   6        1.58        2.37      8.56 o 
   1 -31   6        0.13       -1.49      7.35 o 
  -5 -30   6        7.32        8.06     10.67 o 
  -4 -30   6       28.16       20.31      6.96 o 
  -3 -30   6       18.94        6.37      5.64 o 
  -2 -30   6        7.73        5.56      8.26 o 
  -1 -30   6        1.04       -5.89      5.89 o 
   0 -30   6        5.14        1.44      6.96 o 
   1 -30   6        9.91        8.31      6.13 o 
   2 -30   6        7.04       11.40      7.12 o 
  -6 -29   6        8.29       13.63     11.11 o 
  -5 -29   6        4.21        5.36      8.84 o 
  -4 -29   6        5.78        6.06      6.07 o 
  -3 -29   6        6.23       12.65      5.17 o 
  -2 -29   6       25.25       22.70      4.18 o 
  -1 -29   6       60.90       69.68      8.95 o 
   0 -29   6      147.58      163.34      8.61 o 
   1 -29   6       22.71       25.67     10.99 o 
   2 -29   6       75.45       91.70     20.09 o 
   3 -29   6       48.22       64.16     13.09 o 
  -6 -28   6        0.88        0.88     10.67 o 
  -5 -28   6       13.80       18.35      8.62 o 
  -4 -28   6        0.56       -0.56      5.72 o 
  -3 -28   6       17.67       17.60      4.53 o 
  -2 -28   6        4.85        2.01      3.55 o 
  -1 -28   6      104.08      101.64      9.65 o 
   0 -28   6       31.75       42.83      6.28 o 
   1 -28   6        2.81        6.66      5.49 o 
   2 -28   6       11.72        3.28      6.45 o 
   3 -28   6        9.76        7.18      9.25 o 
  -6 -27   6       15.38       13.18     13.08 o 
  -5 -27   6        4.55        5.43      7.65 o 
  -4 -27   6       40.35       36.08      6.52 o 
  -3 -27   6        5.73        1.53      4.10 o 
  -2 -27   6       23.56       24.01      6.13 o 
  -1 -27   6       65.15       81.94      8.04 o 
   0 -27   6        1.03       -2.43      4.18 o 
   1 -27   6      104.20      103.77      6.48 o 
   2 -27   6       30.50       32.56      6.10 o 
   3 -27   6        0.56       -6.30      6.30 o 
  -7 -26   6        1.85      -10.04     10.04 o 
  -6 -26   6        7.03        2.89      6.54 o 
  -5 -26   6       55.28       61.44      6.91 o 
  -4 -26   6       12.55        7.31      5.63 o 
  -3 -26   6       47.75       55.64      4.84 o 
  -2 -26   6       16.67       14.78      3.62 o 
  -1 -26   6        1.44       -3.72      3.72 o 
   0 -26   6        4.00        1.02      4.12 o 
   1 -26   6        2.01        1.16      3.97 o 
   2 -26   6       13.30       17.07      6.21 o 
   3 -26   6        8.51        6.85      6.98 o 
   4 -26   6       56.51       54.73     10.77 o 
  -7 -25   6        3.66       -4.88      8.51 o 
  -6 -25   6        8.45        2.35      6.15 o 
  -5 -25   6        4.92        2.94      5.17 o 
  -4 -25   6        2.03        3.69      8.27 o 
  -3 -25   6       15.40       16.05      4.56 o 
  -2 -25   6       71.65       87.88      5.06 o 
  -1 -25   6       59.11       59.97      4.67 o 
   0 -25   6        9.84       10.01      4.19 o 
   1 -25   6       22.58       25.59      4.10 o 
   2 -25   6       37.65       48.32      5.24 o 
   3 -25   6       16.68       21.98      5.21 o 
   4 -25   6       16.60       18.46     18.86 o 
  -7 -24   6        3.43       13.30     17.37 o 
  -6 -24   6       33.61       37.50      5.93 o 
  -5 -24   6       56.04       44.83      6.24 o 
  -4 -24   6       52.37       58.22      5.33 o 
  -3 -24   6       30.46       40.42      4.36 o 
  -2 -24   6       83.72       90.34      7.29 o 
  -1 -24   6       79.25       80.14      5.46 o 
   0 -24   6       20.60       15.83      4.21 o 
   1 -24   6       23.80       32.87      4.33 o 
   2 -24   6        4.73       -2.90      4.13 o 
   3 -24   6      131.43      121.13      9.11 o 
   4 -24   6       77.42       94.09     10.88 o 
  -7 -23   6       21.37       21.60      8.60 o 
  -6 -23   6       11.86       13.01      5.43 o 
  -5 -23   6       59.35       57.86     14.01 o 
  -4 -23   6       67.26       58.57      5.33 o 
  -3 -23   6       41.89       43.54      3.79 o 
  -2 -23   6       50.87       58.16      4.78 o 
  -1 -23   6       62.14       60.69      4.61 o 
   0 -23   6        9.28       17.29      4.22 o 
   1 -23   6       16.00       15.83      3.82 o 
   2 -23   6        7.53        3.88      4.37 o 
   3 -23   6       34.86       39.72      4.67 o 
   4 -23   6       72.63       70.09      7.93 o 
   5 -23   6        5.72       10.32     10.29 o 
  -8 -22   6       14.17       15.09      8.48 o 
  -7 -22   6        7.83        2.52      8.43 o 
  -6 -22   6       11.28        7.84      4.40 o 
  -5 -22   6       28.01       29.89      4.62 o 
  -4 -22   6       14.83       16.91      4.09 o 
  -3 -22   6       68.32       64.46      3.85 o 
  -2 -22   6      266.31      257.26      6.88 o 
  -1 -22   6       12.78       10.51      3.56 o 
   0 -22   6        0.61        0.56      4.61 o 
   1 -22   6       20.58       23.13      3.82 o 
   2 -22   6       40.52       36.07      6.20 o 
   3 -22   6        2.17        0.83      4.03 o 
   4 -22   6       19.59       21.33      6.54 o 
   5 -22   6       41.58       62.10     10.44 o 
  -8 -21   6       17.53       11.44     11.86 o 
  -7 -21   6       34.90       30.17      5.94 o 
  -6 -21   6       58.97       54.18      5.12 o 
  -5 -21   6       51.29       53.19      4.95 o 
  -4 -21   6       32.66       36.42      3.98 o 
  -3 -21   6      141.02      144.43      5.09 o 
  -2 -21   6      409.66      355.52      6.12 o 
  -1 -21   6      135.79      138.09      5.49 o 
   0 -21   6      271.78      288.91      7.97 o 
   1 -21   6      205.07      207.21      6.18 o 
   2 -21   6        6.18       15.15      3.87 o 
   3 -21   6       21.71       25.02      4.31 o 
   4 -21   6       10.26        7.35      5.32 o 
   5 -21   6       10.66        6.99      8.72 o 
  -8 -20   6        6.30       10.19     21.68 o 
  -7 -20   6       10.86        9.09      3.70 o 
  -6 -20   6       57.02       48.70      3.93 o 
  -5 -20   6      123.26      124.15      5.25 o 
  -4 -20   6      154.88      134.72      5.57 o 
  -3 -20   6      593.41      529.27      6.93 o 
  -2 -20   6       55.37       53.62      3.17 o 
  -1 -20   6       43.37       49.48      4.08 o 
   0 -20   6       11.13        9.34      3.47 o 
   1 -20   6       32.32       28.52      3.79 o 
   2 -20   6       32.39       35.01      3.80 o 
   3 -20   6       10.32        8.57      3.87 o 
   4 -20   6       14.53       11.23      5.27 o 
   5 -20   6       11.36        2.12     14.38 o 
  -8 -19   6        9.86       15.36     10.31 o 
  -7 -19   6       24.02       20.92      3.39 o 
  -6 -19   6      126.95      131.55      4.91 o 
  -5 -19   6       86.33       98.53      4.21 o 
  -4 -19   6      109.94      103.84      4.63 o 
  -3 -19   6        2.14        5.05      3.05 o 
  -2 -19   6      231.41      234.12      3.91 o 
  -1 -19   6      175.90      153.86      5.49 o 
   0 -19   6      226.92      215.36      5.33 o 
   1 -19   6      166.77      157.02      5.54 o 
   2 -19   6       78.28       85.47      4.43 o 
   3 -19   6       65.12       64.83      4.79 o 
   4 -19   6       13.28       11.67      5.43 o 
   5 -19   6        9.42       13.68     10.93 o 
  -8 -18   6        6.96        2.30      4.45 o 
  -7 -18   6       12.99       11.33      3.14 o 
  -6 -18   6        8.19       12.06      3.04 o 
  -5 -18   6      130.81      126.27      5.68 o 
  -4 -18   6      317.96      305.13      7.13 o 
  -3 -18   6      365.70      348.31      6.63 o 
  -2 -18   6      122.38      119.07      3.05 o 
  -1 -18   6       58.07       62.87      3.42 o 
   0 -18   6       10.63        2.82      3.20 o 
   1 -18   6       31.57       31.75      4.43 o 
   2 -18   6       88.66      115.10      4.75 o 
   3 -18   6       14.32       12.13      3.80 o 
   4 -18   6        6.01        4.26      5.00 o 
   5 -18   6       10.58       18.71      8.70 o 
   6 -18   6        4.16       16.93      8.61 o 
  -9 -17   6        3.16       -7.11      7.11 o 
  -8 -17   6        4.90        0.44      5.21 o 
  -7 -17   6       14.80       12.25      3.02 o 
  -6 -17   6      163.65      156.74      4.30 o 
  -5 -17   6        8.65        9.08      2.56 o 
  -4 -17   6      317.32      270.97      7.62 o 
  -3 -17   6      178.20      170.03      4.65 o 
  -2 -17   6      364.64      362.98      4.38 o 
  -1 -17   6      167.22      147.64      4.20 o 
   0 -17   6       33.67       34.97      3.34 o 
   1 -17   6        2.20        4.66      3.21 o 
   2 -17   6      101.83       98.38      4.39 o 
   3 -17   6        6.61        5.66      3.74 o 
   4 -17   6       10.80       11.99      4.72 o 
   5 -17   6        2.91        9.93      6.56 o 
   6 -17   6        4.38        9.57      6.67 o 
  -9 -16   6        6.37       -7.31      7.60 o 
  -8 -16   6        9.43        8.21      3.68 o 
  -7 -16   6       39.05       34.25      2.88 o 
  -6 -16   6        3.34        3.85      2.48 o 
  -5 -16   6       54.50       57.86      3.12 o 
  -4 -16   6      135.46      140.28      4.28 o 
  -3 -16   6      842.61      743.75      8.08 o 
  -2 -16   6      387.45      377.74      4.79 o 
  -1 -16   6       73.93       79.78      3.23 o 
   0 -16   6       15.18       14.99      3.17 o 
   1 -16   6       38.31       36.88      3.61 o 
   2 -16   6       92.05       90.66      4.29 o 
   3 -16   6       87.73       85.59      4.45 o 
   4 -16   6      127.57      149.43      8.68 o 
   5 -16   6       39.39       40.98      5.83 o 
   6 -16   6        2.21       -1.91      7.12 o 
  -9 -15   6        3.04       -2.69      6.54 o 
  -8 -15   6        5.19        5.67      4.36 o 
  -7 -15   6        6.57        5.28      2.57 o 
  -6 -15   6       44.70       38.16      3.12 o 
  -5 -15   6      186.75      190.05      4.16 o 
  -4 -15   6      178.47      177.52      4.51 o 
  -3 -15   6       66.65       76.56      3.14 o 
  -2 -15   6      488.67      469.03      6.24 o 
  -1 -15   6      141.15      144.43      3.86 o 
   0 -15   6      116.39      113.38      3.90 o 
   1 -15   6       67.69       64.97      4.68 o 
   2 -15   6       68.84       66.50      3.74 o 
   3 -15   6      121.62      120.33      4.89 o 
   4 -15   6        1.72        3.17      4.69 o 
   5 -15   6        5.84        7.22      5.05 o 
   6 -15   6       12.89       17.22      7.09 o 
  -9 -14   6        7.69        1.21      6.64 o 
  -8 -14   6       12.07       11.93      5.10 o 
  -7 -14   6       14.15       21.53      2.92 o 
  -6 -14   6       52.81       49.44      2.71 o 
  -5 -14   6      326.53      317.15      4.93 o 
  -4 -14   6      413.05      394.73      5.93 o 
  -3 -14   6      315.66      286.52      5.22 o 
  -2 -14   6      635.09      625.65      8.91 o 
  -1 -14   6      266.90      267.64      6.25 o 
   0 -14   6       12.34       11.06      2.40 o 
   1 -14   6       10.13        9.64      3.06 o 
   2 -14   6       89.02      100.30      4.84 o 
   3 -14   6       32.71       33.57      3.68 o 
   4 -14   6       23.90       37.35      5.14 o 
   5 -14   6       25.90       22.48      5.60 o 
   6 -14   6        2.26       -9.49      9.49 o 
  -9 -13   6        6.33       -0.49      7.07 o 
  -8 -13   6       15.08       13.08      4.16 o 
  -7 -13   6       78.82       78.76      2.90 o 
  -6 -13   6       62.57       64.66      2.74 o 
  -5 -13   6      292.79      288.68      5.20 o 
  -4 -13   6        4.57        2.15      2.20 o 
  -3 -13   6      722.67      715.53      9.58 o 
  -2 -13   6      173.41      172.49      3.36 o 
  -1 -13   6        7.87        9.19      1.97 o 
   0 -13   6       34.17       36.54      2.70 o 
   1 -13   6      728.80      692.83      8.11 o 
   2 -13   6      105.10      109.34      5.59 o 
   3 -13   6       62.14       68.70      4.11 o 
   4 -13   6        0.84        2.72      6.36 o 
   5 -13   6        0.53       -4.17      5.36 o 
   6 -13   6       38.72       21.57      6.99 o 
  -9 -12   6        3.00       -5.65      5.89 o 
  -8 -12   6        0.41        4.59      3.89 o 
  -7 -12   6      115.24      118.33      4.85 o 
  -6 -12   6        5.78        8.08      1.94 o 
  -5 -12   6       56.68       56.01      2.62 o 
  -4 -12   6       44.61       47.13      2.63 o 
  -3 -12   6      516.27      486.06      6.23 o 
  -2 -12   6      644.79      672.28      6.27 o 
  -1 -12   6      140.40      143.31      3.21 o 
   0 -12   6       24.72       24.81      2.45 o 
   1 -12   6        7.51        7.86      2.64 o 
   2 -12   6        1.46        2.07      3.32 o 
   3 -12   6       59.46       45.82      3.76 o 
   4 -12   6       71.61       77.50      5.30 o 
   5 -12   6        1.31       -5.61      5.61 o 
   6 -12   6        8.15       -5.26      6.28 o 
  -9 -11   6       33.16       20.76      6.69 o 
  -8 -11   6       39.14       34.97      4.35 o 
  -7 -11   6      223.65      216.31      7.89 o 
  -6 -11   6      228.25      222.74      7.49 o 
  -5 -11   6      128.23      120.00      3.17 o 
  -4 -11   6      201.07      195.80      5.84 o 
  -3 -11   6      194.53      183.73      4.32 o 
  -2 -11   6       29.65       36.30      2.06 o 
  -1 -11   6      573.51      533.81      5.40 o 
   0 -11   6      210.40      184.44      3.91 o 
   1 -11   6       35.56       32.65      3.19 o 
   2 -11   6      175.18      183.11      5.37 o 
   3 -11   6       67.94       67.14      3.98 o 
   4 -11   6       15.01       20.18      4.61 o 
   5 -11   6       32.07       36.19      5.41 o 
   6 -11   6        5.78       10.97      7.61 o 
  -9 -10   6        7.10       13.62      9.11 o 
  -8 -10   6        0.76        1.12      3.74 o 
  -7 -10   6       13.77       17.65      3.38 o 
  -6 -10   6      207.08      193.00      4.63 o 
  -5 -10   6      435.93      401.99      6.81 o 
  -4 -10   6       96.85       95.98      3.30 o 
  -3 -10   6      379.01      358.76      5.06 o 
  -2 -10   6        8.72        8.79      2.12 o 
  -1 -10   6      110.40      110.92      2.73 o 
   0 -10   6       38.11       38.30      2.31 o 
   1 -10   6       25.10       22.97      2.45 o 
   2 -10   6     1061.59      973.90     11.57 o 
   3 -10   6      100.78      101.16      4.39 o 
   4 -10   6       96.41      101.44      5.97 o 
   5 -10   6       65.49       75.29      9.30 o 
   6 -10   6        5.00       -3.11      5.90 o 
   7 -10   6        4.25       -6.14      6.14 o 
  -9  -9   6       17.73       15.09      6.53 o 
  -8  -9   6       30.41       38.37      4.63 o 
  -7  -9   6      149.90      154.61      4.55 o 
  -6  -9   6       70.07       72.38      4.22 o 
  -5  -9   6       71.68       77.64      3.57 o 
  -4  -9   6      164.03      167.47      3.31 o 
  -3  -9   6      290.86      303.34     12.11 o 
  -2  -9   6       92.45       95.70      3.01 o 
  -1  -9   6      906.97      910.53      8.93 o 
   0  -9   6       21.50       25.90      2.06 o 
   1  -9   6      143.64      146.08      3.64 o 
   2  -9   6      523.24      524.04      7.61 o 
   3  -9   6      346.27      331.63      9.93 o 
   4  -9   6       19.44       22.71      4.49 o 
   5  -9   6       11.54       10.33      6.06 o 
   6  -9   6       36.25       35.63      6.79 o 
   7  -9   6       24.15       23.83      9.64 o 
 -10  -8   6        6.45        0.59      9.16 o 
  -9  -8   6        6.21       -2.29      7.10 o 
  -8  -8   6        3.46        3.09      2.85 o 
  -7  -8   6       87.68       91.49      3.68 o 
  -6  -8   6      146.00      144.77      6.71 o 
  -5  -8   6      523.54      523.89      7.46 o 
  -4  -8   6      275.44      281.84      3.63 o 
  -3  -8   6     2050.19     1978.98     20.57 o 
  -2  -8   6      444.99      449.76      5.27 o 
  -1  -8   6       68.49       73.35      2.38 o 
   0  -8   6       46.27       50.21      2.19 o 
   1  -8   6       10.46       10.61      2.12 o 
   2  -8   6     1097.22     1110.43     11.46 o 
   3  -8   6       14.86       18.98      3.49 o 
   4  -8   6       41.57       43.08      4.66 o 
   5  -8   6       52.38       51.22      7.23 o 
   6  -8   6        6.77       10.01      6.37 o 
   7  -8   6        5.59       -3.56      6.12 o 
 -10  -7   6        7.11        5.46      7.65 o 
  -9  -7   6       42.06       49.17     12.15 o 
  -8  -7   6       13.60        9.01      2.91 o 
  -7  -7   6       71.61       76.92      3.33 o 
  -6  -7   6      120.62      128.14      5.76 o 
  -5  -7   6       38.75       57.00      2.75 o 
  -4  -7   6       19.34       24.53      1.97 o 
  -3  -7   6      186.78      160.13      6.53 o 
  -2  -7   6      411.02      423.80      5.00 o 
  -1  -7   6      695.34      729.09      6.32 o 
   0  -7   6      197.78      190.50      3.27 o 
   1  -7   6       41.75       40.05      2.40 o 
   2  -7   6      414.65      422.50      6.80 o 
   3  -7   6      556.23      529.48     10.54 o 
   4  -7   6      105.81      113.72      5.87 o 
   5  -7   6       14.65       -4.01      5.49 o 
   6  -7   6       25.42       21.54      6.09 o 
   7  -7   6        8.42       11.51      6.53 o 
 -10  -6   6        5.60        1.98      7.82 o 
  -9  -6   6        2.76       -1.18      9.13 o 
  -8  -6   6       13.97       20.40      5.02 o 
  -7  -6   6        3.79        7.22      2.24 o 
  -6  -6   6      103.97       95.38      5.18 o 
  -5  -6   6      255.17      248.27      3.92 o 
  -4  -6   6     1048.83     1013.62     19.57 o 
  -3  -6   6      110.76      112.52      2.99 o 
  -2  -6   6     1121.01     1084.59     13.17 o 
  -1  -6   6      260.78      211.49      4.89 o 
   0  -6   6        2.97        6.23      1.63 o 
   1  -6   6      113.11      126.87      3.21 o 
   2  -6   6      135.60      150.30      4.72 o 
   3  -6   6       82.47       72.33      4.12 o 
   4  -6   6      258.60      263.70     10.16 o 
   5  -6   6       99.41       86.97      7.94 o 
   6  -6   6       23.98       16.13      6.67 o 
   7  -6   6        7.76       12.00      7.26 o 
 -10  -5   6        5.70       -1.34     11.36 o 
  -9  -5   6       34.49       37.34      6.75 o 
  -8  -5   6      149.65      156.94      5.01 o 
  -7  -5   6      219.73      217.06      4.15 o 
  -6  -5   6       78.72       77.21     10.22 o 
  -5  -5   6      172.26      163.38      5.52 o 
  -4  -5   6      128.01      129.99      6.61 o 
  -3  -5   6      100.16      116.94      3.39 o 
  -2  -5   6      284.13      236.39      3.59 o 
  -1  -5   6       60.46       70.45      2.40 o 
   0  -5   6      118.13       91.56      2.42 o 
   1  -5   6      630.89      607.68      5.83 o 
   2  -5   6      397.89      383.89      6.29 o 
   3  -5   6      317.97      316.97      6.37 o 
   4  -5   6      179.26      165.68      7.42 o 
   5  -5   6       17.55       13.13      5.87 o 
   6  -5   6       17.12        3.60      7.24 o 
   7  -5   6       47.18       42.10     15.92 o 
 -10  -4   6        0.45       -7.51     23.00 o 
  -9  -4   6       29.16       36.71      6.51 o 
  -8  -4   6        3.90        4.12      2.39 o 
  -7  -4   6       49.11       53.20      5.62 o 
  -6  -4   6       10.27        7.06      5.39 o 
  -5  -4   6       90.16       93.07      4.69 o 
  -4  -4   6      218.35      201.32      3.42 o 
  -3  -4   6       50.97       56.14      2.97 o 
  -2  -4   6      138.26      125.54      2.55 o 
  -1  -4   6      772.58      828.81      6.28 o 
   0  -4   6      224.50      214.07      3.35 o 
   1  -4   6       68.55       79.45      2.84 o 
   2  -4   6      156.84      159.47      4.63 o 
   3  -4   6      344.50      353.88      6.59 o 
   4  -4   6       31.98       24.08      4.44 o 
   5  -4   6        6.41       -0.16      5.38 o 
   6  -4   6        8.81       11.25      6.12 o 
   7  -4   6       13.60        0.40      4.89 o 
 -10  -3   6        2.20        0.10      8.39 o 
  -9  -3   6        8.67        2.53      5.73 o 
  -8  -3   6       18.14       14.71      2.74 o 
  -7  -3   6       92.13      104.47      7.91 o 
  -6  -3   6      246.09      220.22      8.39 o 
  -5  -3   6      153.38      153.65      5.91 o 
  -4  -3   6      259.47      241.00      7.40 o 
  -3  -3   6       55.77       58.33      2.16 o 
  -2  -3   6       75.60       87.57      3.73 o 
  -1  -3   6      339.33      378.67      5.05 o 
   0  -3   6       51.09       49.23      2.27 o 
   1  -3   6      122.84      113.82      2.78 o 
   2  -3   6      314.71      312.53      6.23 o 
   3  -3   6      479.39      478.67     10.56 o 
   4  -3   6       62.80       60.91      5.06 o 
   5  -3   6       14.41        7.58      5.70 o 
   6  -3   6       77.46       64.65      7.45 o 
   7  -3   6       12.88       17.22      5.15 o 
 -10  -2   6        3.17        1.12      8.28 o 
  -9  -2   6       39.87       40.95      6.59 o 
  -8  -2   6       52.54       44.93      2.76 o 
  -7  -2   6       25.56       33.86      3.81 o 
  -6  -2   6       14.52       21.83      4.33 o 
  -5  -2   6      638.57      608.75     19.00 o 
  -4  -2   6      468.44      427.51      6.76 o 
  -3  -2   6      124.70      106.89      2.55 o 
  -2  -2   6      151.97      146.69      2.72 o 
  -1  -2   6      169.03      155.36      3.34 o 
   0  -2   6       33.43       40.05      1.76 o 
   1  -2   6       71.89       73.17      2.48 o 
   2  -2   6       32.69       36.19      3.07 o 
   3  -2   6      161.41      152.25      4.88 o 
   4  -2   6      244.98      239.82      7.65 o 
   5  -2   6       42.22       45.92      6.57 o 
   6  -2   6       44.51       50.35      7.62 o 
   7  -2   6       55.55       54.47     12.64 o 
 -10  -1   6       35.27       29.21      8.43 o 
  -9  -1   6        4.29        6.56      5.80 o 
  -8  -1   6        0.22        1.45      2.22 o 
  -7  -1   6       21.40       24.41      3.57 o 
  -6  -1   6      378.69      363.83     17.47 o 
  -5  -1   6      349.09      336.24     14.23 o 
  -4  -1   6      135.67      165.87      4.33 o 
  -3  -1   6      403.54      387.03      5.78 o 
  -2  -1   6      100.30      101.01      3.26 o 
  -1  -1   6      260.26      308.00      4.04 o 
   0  -1   6       64.47       66.35      1.98 o 
   1  -1   6      107.42      107.26      2.90 o 
   2  -1   6       58.63       59.30      4.86 o 
   3  -1   6       68.68       74.36      4.01 o 
   4  -1   6       69.62       56.69      4.84 o 
   5  -1   6       20.16       31.21      6.31 o 
   6  -1   6       95.70      110.35     21.07 o 
   7  -1   6        7.67       -1.04      6.83 o 
 -10   0   6       25.78       18.82      8.07 o 
  -9   0   6       93.82      105.56      8.03 o 
  -8   0   6        5.89        8.75      2.32 o 
  -7   0   6       60.22       73.83      4.30 o 
  -6   0   6      470.22      457.84      9.39 o 
  -5   0   6       73.79       71.91      4.60 o 
  -4   0   6      204.86      164.57      4.79 o 
  -3   0   6     1889.50     1786.70     25.73 o 
  -2   0   6     2669.89     2561.41     18.28 o 
  -1   0   6      336.71      308.07      3.90 o 
   0   0   6        4.43        6.13      1.43 o 
   1   0   6      163.80      160.72      3.55 o 
   2   0   6      445.91      404.64      6.25 o 
   3   0   6      321.21      361.50      6.49 o 
   4   0   6      386.98      377.31      8.49 o 
   5   0   6      231.40      228.91     12.07 o 
   6   0   6       62.65       64.78     12.61 o 
   7   0   6      134.00       56.70     14.70 o 
 -10   1   6       35.48        8.79      7.83 o 
  -9   1   6        4.51        2.12      6.21 o 
  -8   1   6        0.33        2.35      2.38 o 
  -7   1   6       21.39       26.23      2.63 o 
  -6   1   6      376.61      365.69      8.57 o 
  -5   1   6      346.10      345.37     12.09 o 
  -4   1   6      137.56      147.50      3.67 o 
  -3   1   6      399.96      381.10      6.58 o 
  -2   1   6       96.51       86.28      4.45 o 
  -1   1   6      252.13      289.58      3.82 o 
   0   1   6       63.03       63.39      2.33 o 
   1   1   6      105.01      109.57      2.84 o 
   2   1   6       56.17       53.49      3.26 o 
   3   1   6       67.47       78.36      4.02 o 
   4   1   6       69.48       79.60      5.13 o 
   5   1   6       20.38       27.09      6.24 o 
   6   1   6       96.20      106.26     13.66 o 
   7   1   6        7.40        7.78      6.69 o 
 -10   2   6        2.87        3.08      7.57 o 
  -9   2   6       40.81       43.12      7.46 o 
  -8   2   6       51.99       46.81      3.65 o 
  -7   2   6       26.20       25.60      2.83 o 
  -6   2   6       15.42       26.51      4.49 o 
  -5   2   6      633.91      585.43     10.81 o 
  -4   2   6      465.47      422.05      6.56 o 
  -3   2   6      132.64      108.56      3.24 o 
  -2   2   6      158.24      138.72      4.61 o 
  -1   2   6      175.10      154.68      3.20 o 
   0   2   6       34.39       34.15      1.67 o 
   1   2   6       70.88       85.65      3.40 o 
   2   2   6       33.77       36.36      3.09 o 
   3   2   6      167.55      151.50      4.81 o 
   4   2   6      238.64      228.19      7.01 o 
   5   2   6       41.59       51.41      6.79 o 
   6   2   6       43.37       43.58     13.06 o 
   7   2   6       54.69       37.52     16.57 o 
 -10   3   6        2.37       -5.37      7.48 o 
  -9   3   6        9.70        1.25     11.64 o 
  -8   3   6       17.33       17.18      2.86 o 
  -7   3   6       94.10       99.96      3.19 o 
  -6   3   6      257.41      225.85      5.82 o 
  -5   3   6      160.62      143.26      6.52 o 
  -4   3   6      258.31      247.46      5.09 o 
  -3   3   6       55.92       49.39      2.49 o 
  -2   3   6       71.91       72.70      2.52 o 
  -1   3   6      320.94      336.66      5.79 o 
   0   3   6       42.35       43.20      2.07 o 
   1   3   6      109.91      102.90      2.54 o 
   2   3   6      308.27      317.54      6.06 o 
   3   3   6      485.19      478.25      7.31 o 
   4   3   6       62.73       64.90      6.84 o 
   5   3   6       14.07       10.80      5.62 o 
   6   3   6       76.01       75.91     19.95 o 
   7   3   6       13.66       -7.39      7.52 o 
 -10   4   6        0.45        1.26     10.45 o 
  -9   4   6       28.87       32.14      7.36 o 
  -8   4   6        3.97        0.41      2.71 o 
  -7   4   6       48.80       47.01      2.94 o 
  -6   4   6       10.31       11.85      2.34 o 
  -5   4   6       89.92       84.21      4.61 o 
  -4   4   6      218.13      197.32      4.79 o 
  -3   4   6       51.35       47.45      2.28 o 
  -2   4   6      138.56      128.69      2.56 o 
  -1   4   6      776.41      826.09      8.12 o 
   0   4   6      224.30      224.06      3.79 o 
   1   4   6       69.36       77.81      2.71 o 
   2   4   6      156.38      168.83      4.50 o 
   3   4   6      344.97      349.21      6.45 o 
   4   4   6       32.30       38.65      6.85 o 
   5   4   6        6.50        9.66      5.60 o 
   6   4   6        8.90       20.63      7.37 o 
   7   4   6       13.69        9.65      6.95 o 
 -10   5   6        5.88       -8.06      9.77 o 
  -9   5   6       32.35       39.94     12.73 o 
  -8   5   6      149.71      169.23      7.28 o 
  -7   5   6      214.11      226.58      5.00 o 
  -6   5   6       74.38       81.63      3.56 o 
  -5   5   6      169.36      173.30      5.00 o 
  -4   5   6      126.73      123.33      6.31 o 
  -3   5   6       96.57      101.87      3.24 o 
  -2   5   6      285.25      230.12      3.53 o 
  -1   5   6       69.65       89.03      2.44 o 
   0   5   6      117.08       91.61      2.48 o 
   1   5   6      646.67      611.91      5.80 o 
   2   5   6      406.19      404.20      6.75 o 
   3   5   6      313.35      309.86      6.17 o 
   4   5   6      180.43      159.39      6.23 o 
   5   5   6       17.85        3.75      6.31 o 
   6   5   6       16.77        7.78      7.18 o 
   7   5   6       46.93       32.51      7.71 o 
 -10   6   6        5.30       10.98      8.21 o 
  -9   6   6        3.02       15.25      7.21 o 
  -8   6   6       14.14       16.46      3.21 o 
  -7   6   6        3.77        7.20      2.46 o 
  -6   6   6      107.67      110.54      5.13 o 
  -5   6   6      253.07      246.94      6.72 o 
  -4   6   6     1060.12     1024.15      9.85 o 
  -3   6   6      121.95      118.50      3.15 o 
  -2   6   6     1118.47     1094.35      9.00 o 
  -1   6   6      257.88      234.29      3.64 o 
   0   6   6        3.27        4.59      1.64 o 
   1   6   6      115.38      121.41      2.99 o 
   2   6   6      132.05      147.11      4.76 o 
   3   6   6       87.37       88.24      6.74 o 
   4   6   6      254.84      248.93      8.10 o 
   5   6   6      102.67       89.54      8.78 o 
   6   6   6       24.23       16.51      9.33 o 
   7   6   6        7.51        5.50      6.76 o 
 -10   7   6        6.97        7.29      8.22 o 
  -9   7   6       41.74       46.07     10.07 o 
  -8   7   6       14.20       11.85      4.28 o 
  -7   7   6       72.73       76.58      3.63 o 
  -6   7   6      118.66      120.59      3.91 o 
  -5   7   6       39.74       52.07      4.99 o 
  -4   7   6       19.80       18.95      3.03 o 
  -3   7   6      189.85      186.51      3.62 o 
  -2   7   6      418.91      432.04      4.43 o 
  -1   7   6      692.60      728.53      6.35 o 
   0   7   6      195.63      182.14      3.32 o 
   1   7   6       44.66       41.70      2.58 o 
   2   7   6      421.12      421.28      6.97 o 
   3   7   6      554.65      544.81      8.78 o 
   4   7   6      106.31       98.92      9.13 o 
   5   7   6       14.56       10.08      6.42 o 
   6   7   6       25.73       21.68      7.60 o 
   7   7   6        8.22        1.01     12.81 o 
  -9   8   6        6.64       12.00      6.90 o 
  -8   8   6        3.32        5.89      3.19 o 
  -7   8   6       85.99       94.35      4.04 o 
  -6   8   6      151.04      146.83      4.39 o 
  -5   8   6      528.07      528.24      6.95 o 
  -4   8   6      265.52      278.38      5.06 o 
  -3   8   6     2064.56     1993.00     14.23 o 
  -2   8   6      468.47      474.90      5.12 o 
  -1   8   6       69.61       79.71      2.43 o 
   0   8   6       44.92       49.80      2.21 o 
   1   8   6       10.39        9.77      2.20 o 
   2   8   6     1088.91     1113.62     13.27 o 
   3   8   6       13.00       22.55      3.28 o 
   4   8   6       39.25       39.74      5.69 o 
   5   8   6       51.02       50.84      8.15 o 
   6   8   6        6.05       18.16     10.70 o 
   7   8   6        5.43       -5.29     12.27 o 
  -9   9   6       17.47        9.82      6.74 o 
  -8   9   6       30.36       44.78      4.24 o 
  -7   9   6      146.40      152.34      3.95 o 
  -6   9   6       70.31       78.43      3.15 o 
  -5   9   6       69.96       86.41      3.92 o 
  -4   9   6      167.63      160.05      8.58 o 
  -3   9   6      287.09      326.16      6.27 o 
  -2   9   6       91.55       96.10      2.75 o 
  -1   9   6      897.72      902.81      7.60 o 
   0   9   6       20.26       28.43      2.26 o 
   1   9   6      139.09      138.10      3.86 o 
   2   9   6      528.03      538.49     11.41 o 
   3   9   6      343.73      328.43      6.87 o 
   4   9   6       19.43       23.04      5.35 o 
   5   9   6       11.79        8.09      6.66 o 
   6   9   6       36.72       24.70     11.01 o 
   7   9   6       23.81       26.12     13.56 o 
  -9  10   6        6.96       14.33      7.07 o 
  -8  10   6        0.73       -1.00      2.42 o 
  -7  10   6       13.06       17.41      2.58 o 
  -6  10   6      200.28      187.62      4.65 o 
  -5  10   6      437.45      409.90      5.76 o 
  -4  10   6      103.50      102.37      3.51 o 
  -3  10   6      362.04      353.96      5.04 o 
  -2  10   6        7.53        8.17      1.76 o 
  -1  10   6      107.61      110.53      2.74 o 
   0  10   6       38.91       39.72      2.20 o 
   1  10   6       24.25       21.28      3.06 o 
   2  10   6     1070.32     1038.29     11.75 o 
   3  10   6      102.84      101.37      4.56 o 
   4  10   6       99.31      101.61      6.88 o 
   5  10   6       65.20       67.62      9.09 o 
   6  10   6        5.39       -7.11     10.48 o 
  -9  11   6       33.75       29.80      7.81 o 
  -8  11   6       39.85       45.13      3.50 o 
  -7  11   6      230.69      231.82      5.01 o 
  -6  11   6      217.84      224.68      4.84 o 
  -5  11   6      133.39      119.39      3.81 o 
  -4  11   6      198.23      207.34      4.30 o 
  -3  11   6      195.49      197.42      4.54 o 
  -2  11   6       27.18       27.92      2.65 o 
  -1  11   6      582.75      555.56      6.93 o 
   0  11   6      209.24      183.63      3.67 o 
   1  11   6       33.24       38.32      3.95 o 
   2  11   6      179.42      187.45      5.43 o 
   3  11   6       67.18       72.35      4.68 o 
   4  11   6       15.24       10.53      5.86 o 
   5  11   6       31.78       33.65      8.65 o 
   6  11   6        5.44        2.42     11.39 o 
  -9  12   6        3.21        9.14     10.10 o 
  -8  12   6        0.36        0.30      2.84 o 
  -7  12   6      115.89      122.66      6.39 o 
  -6  12   6        5.40        6.98      4.26 o 
  -5  12   6       55.77       55.35      3.09 o 
  -4  12   6       44.93       51.17      2.69 o 
  -3  12   6      516.79      491.33      6.41 o 
  -2  12   6      646.81      635.18      5.99 o 
  -1  12   6      141.11      135.29      4.09 o 
   0  12   6       24.05       29.14      2.38 o 
   1  12   6        7.79       13.37      3.30 o 
   2  12   6        1.51        5.77      4.05 o 
   3  12   6       59.71       55.47      4.38 o 
   4  12   6       71.17       73.92      6.60 o 
   5  12   6        1.36       -4.52      6.59 o 
   6  12   6        8.04      -10.01     10.01 o 
  -9  13   6        6.09       11.96      7.80 o 
  -8  13   6       15.16       23.29      4.58 o 
  -7  13   6       81.47       85.71      5.56 o 
  -6  13   6       65.04       62.71      3.76 o 
  -5  13   6      292.02      286.78      5.31 o 
  -4  13   6        4.75        7.71      2.36 o 
  -3  13   6      717.59      733.99      7.65 o 
  -2  13   6      181.39      178.47      3.43 o 
  -1  13   6        9.06       13.07      2.76 o 
   0  13   6       35.77       37.94      2.81 o 
   1  13   6      718.55      697.13     11.95 o 
   2  13   6      100.43      100.89      5.11 o 
   3  13   6       62.67       70.57      5.44 o 
   4  13   6        0.95        0.67      5.87 o 
   5  13   6        0.55        6.76     11.14 o 
   6  13   6       38.36       13.91     11.05 o 
  -9  14   6        7.16        5.30     10.10 o 
  -8  14   6       11.71       10.08      4.43 o 
  -7  14   6       14.32       19.29      3.59 o 
  -6  14   6       52.79       52.71      3.32 o 
  -5  14   6      318.00      310.86      5.69 o 
  -4  14   6      413.77      395.19      5.90 o 
  -3  14   6      305.00      287.84      4.31 o 
  -2  14   6      624.90      647.98      6.44 o 
  -1  14   6      261.25      272.96      6.03 o 
   0  14   6       11.77       12.43      2.76 o 
   1  14   6        9.45       16.25      4.74 o 
   2  14   6       91.98      107.82      5.22 o 
   3  14   6       35.36       39.93      4.84 o 
   4  14   6       22.94       16.32     10.24 o 
   5  14   6       25.66       13.66      9.72 o 
   6  14   6        2.47      -11.17     11.17 o 
  -9  15   6        2.80        0.93      7.99 o 
  -8  15   6        4.95       -0.17      4.25 o 
  -7  15   6        6.08        5.19      3.52 o 
  -6  15   6       45.63       40.45      3.49 o 
  -5  15   6      185.35      181.42      4.14 o 
  -4  15   6      177.08      188.34      4.54 o 
  -3  15   6       66.25       70.39      2.75 o 
  -2  15   6      494.28      464.78      5.72 o 
  -1  15   6      137.51      137.92      3.84 o 
   0  15   6      115.64      105.45      5.52 o 
   1  15   6       70.43       70.08      4.51 o 
   2  15   6       70.26       64.70      4.66 o 
   3  15   6      120.49      133.42      6.84 o 
   4  15   6        1.63       -1.87      6.17 o 
   5  15   6        5.77        7.73      6.92 o 
   6  15   6       12.84       10.92     12.43 o 
  -9  16   6        6.54       -2.10      7.51 o 
  -8  16   6        9.37        9.73      4.90 o 
  -7  16   6       39.87       38.86      4.44 o 
  -6  16   6        3.07        4.20      3.26 o 
  -5  16   6       52.51       60.31      3.44 o 
  -4  16   6      143.97      145.04      6.91 o 
  -3  16   6      818.42      748.44      8.98 o 
  -2  16   6      389.58      389.20      5.75 o 
  -1  16   6       77.27       73.00      4.01 o 
   0  16   6       14.68       11.16      4.56 o 
   1  16   6       39.24       45.11      6.02 o 
   2  16   6       88.34       98.31      5.16 o 
   3  16   6       90.66       91.41      6.01 o 
   4  16   6      127.54      135.63     17.56 o 
   5  16   6       40.97       34.52      8.31 o 
   6  16   6        2.07      -10.95     10.95 o 
  -8  17   6        5.18        9.18      5.20 o 
  -7  17   6       15.51       21.88      5.98 o 
  -6  17   6      167.35      164.61      5.86 o 
  -5  17   6        8.69       13.74      2.81 o 
  -4  17   6      320.46      294.40      8.64 o 
  -3  17   6      179.28      157.84      5.48 o 
  -2  17   6      369.38      370.92      5.56 o 
  -1  17   6      168.65      150.38      4.79 o 
   0  17   6       34.25       39.16      7.29 o 
   1  17   6        1.92        6.72      3.94 o 
   2  17   6      103.19      109.63      7.40 o 
   3  17   6        6.46        7.15      4.46 o 
   4  17   6       10.77       -3.27      8.59 o 
   5  17   6        2.91        7.96     11.01 o 
   6  17   6        4.22        8.40     12.56 o 
  -8  18   6        6.86       -7.80      8.56 o 
  -7  18   6       12.80       24.97      5.46 o 
  -6  18   6        7.61       12.04      3.18 o 
  -5  18   6      133.65      146.42      5.44 o 
  -4  18   6      329.85      312.82      7.84 o 
  -3  18   6      364.00      348.77      7.03 o 
  -2  18   6      127.93      121.15      4.29 o 
  -1  18   6       60.51       77.06      4.90 o 
   0  18   6       10.33        5.46      4.38 o 
   1  18   6       31.47       34.87      6.57 o 
   2  18   6       89.45      110.82      5.63 o 
   3  18   6       14.86        6.33      5.28 o 
   4  18   6        5.30        5.32      8.81 o 
   5  18   6       10.45        2.74     11.20 o 
  -8  19   6        9.45       16.11      9.06 o 
  -7  19   6       25.01       31.64      6.02 o 
  -6  19   6      124.14      135.40      5.35 o 
  -5  19   6       82.30      104.81      5.14 o 
  -4  19   6      111.97      110.22     17.49 o 
  -3  19   6        1.91        7.40      2.79 o 
  -2  19   6      238.65      220.61      5.72 o 
  -1  19   6      169.60      149.52      5.32 o 
   0  19   6      227.80      210.13      8.24 o 
   1  19   6      168.98      159.02      6.77 o 
   2  19   6       78.24       84.94      9.86 o 
   3  19   6       64.94       67.66      6.60 o 
   4  19   6       13.38        5.51      9.47 o 
   5  19   6        9.24        7.49     11.42 o 
  -8  20   6        6.17       13.53     10.07 o 
  -7  20   6       11.10       -2.59      6.69 o 
  -6  20   6       58.09       67.78      5.56 o 
  -5  20   6      122.33      125.87      7.73 o 
  -4  20   6      154.81      160.81      5.88 o 
  -3  20   6      593.48      557.86     15.34 o 
  -2  20   6       55.37       53.73      4.20 o 
  -1  20   6       43.43       44.64      4.96 o 
   0  20   6       11.13       10.20      4.39 o 
   1  20   6       32.61       23.32      4.62 o 
   2  20   6       32.56       39.96      5.27 o 
   3  20   6       10.11       14.33      5.80 o 
   4  20   6       14.34       15.99     10.86 o 
   5  20   6       11.41       18.63     11.42 o 
  -8  21   6       16.30       35.59     11.33 o 
  -7  21   6       35.43       46.95      8.37 o 
  -6  21   6       57.30       60.79      5.71 o 
  -5  21   6       52.07       58.32      6.42 o 
  -4  21   6       32.55       36.41      3.93 o 
  -3  21   6      142.79      147.40      5.22 o 
  -2  21   6      400.21      353.80     16.72 o 
  -1  21   6      128.97      126.74      6.14 o 
   0  21   6      271.30      283.89      9.58 o 
   1  21   6      199.62      202.23     14.51 o 
   2  21   6        6.24       17.58      5.23 o 
   3  21   6       21.51       26.48      7.37 o 
   4  21   6       10.52        1.01     10.54 o 
   5  21   6       10.71       10.86     12.43 o 
  -7  22   6        8.03        8.64     11.14 o 
  -6  22   6       10.75        9.19      7.04 o 
  -5  22   6       26.31       25.98      5.80 o 
  -4  22   6       16.23       18.10      4.64 o 
  -3  22   6       71.45       80.94      4.39 o 
  -2  22   6      273.52      241.74     11.02 o 
  -1  22   6       13.54        8.69      5.39 o 
   0  22   6        0.53        9.92      4.84 o 
   1  22   6       20.28       19.74      5.52 o 
   2  22   6       38.98       48.99      9.20 o 
   3  22   6        2.18        1.52      7.32 o 
  -7  23   6       21.16       32.30      8.55 o 
  -6  23   6       11.86       15.56      7.60 o 
  -5  23   6       59.04       57.48     14.14 o 
  -4  23   6       67.64       67.64      6.08 o 
  -3  23   6       40.67       48.57      4.08 o 
  -2  23   6       49.94       54.35      9.77 o 
  -1  23   6       62.29       58.95      6.35 o 
   0  23   6        9.44       11.47      5.23 o 
   1  23   6       16.95       20.65      5.73 o 
   2  23   6        7.62        3.63      6.54 o 
   3  23   6       34.41       54.18     11.86 o 
  -7  24   6        3.24        7.09      4.99 o 
  -6  24   6       35.21       39.56     15.48 o 
  -5  24   6       56.97       50.53      8.63 o 
  -4  24   6       52.79       63.21      5.13 o 
  -3  24   6       32.97       38.18      4.04 o 
  -2  24   6       82.96       87.99      6.83 o 
  -1  24   6       79.51       79.23      7.09 o 
   0  24   6       20.06       25.49      5.78 o 
   1  24   6       23.88       39.69      6.35 o 
   2  24   6        4.12       11.58      4.83 o 
   3  24   6      131.67      145.47     15.99 o 
  -7  25   6        3.85       -5.27      5.27 o 
  -6  25   6        7.96       16.74      8.40 o 
  -5  25   6        5.30        6.51      7.14 o 
  -4  25   6        1.84        1.29      6.52 o 
  -3  25   6       15.40       14.72      3.87 o 
  -2  25   6       72.13       77.67      9.41 o 
  -1  25   6       59.39       53.54      6.64 o 
   0  25   6       10.22        3.82      5.33 o 
   1  25   6       23.35       19.24      6.98 o 
   2  25   6       38.35       37.38      7.00 o 
   3  25   6       16.62       17.47      8.29 o 
  -7  26   6        1.85        1.73     13.63 o 
  -6  26   6        6.80       -8.86     11.75 o 
  -5  26   6       56.18       56.63      9.52 o 
  -4  26   6       12.52       11.05      4.94 o 
  -3  26   6       45.97       60.34      4.72 o 
  -2  26   6       15.48       12.26      5.51 o 
  -1  26   6        1.49       -2.93      5.21 o 
   0  26   6        4.09        4.60      6.77 o 
   1  26   6        2.05        5.16      5.48 o 
   2  26   6       13.51       15.56      8.96 o 
   3  26   6        9.08       12.48      7.60 o 
  -6  27   6       15.52       16.67      8.92 o 
  -5  27   6        4.65       16.64      8.35 o 
  -4  27   6       41.06       37.24      5.82 o 
  -3  27   6        5.77        4.82      3.85 o 
  -2  27   6       24.49       23.82      5.88 o 
  -1  27   6       63.90       90.62      7.88 o 
   0  27   6        1.34       -3.54      9.33 o 
   1  27   6      105.15       98.10      7.94 o 
   2  27   6       30.81       32.97     10.24 o 
  -6  28   6        0.97       -5.71      8.24 o 
  -5  28   6       13.47        6.43      8.27 o 
  -4  28   6        0.57        8.05      5.36 o 
  -3  28   6       17.60        9.51      4.84 o 
  -2  28   6        4.74       -1.40      5.35 o 
  -1  28   6      104.03       96.33      7.99 o 
   0  28   6       31.69       43.90      6.77 o 
   1  28   6        2.88        4.98      5.80 o 
  -5  29   6        4.49       -3.76      8.28 o 
  -4  29   6        5.77       16.69     11.49 o 
  -3  29   6        5.90        6.40      4.91 o 
  -2  29   6       24.35       22.99      8.77 o 
  -1  29   6       62.80       76.72      8.00 o 
   0  29   6      147.63      170.06     11.86 o 
   1  29   6       22.09       45.47      9.21 o 
  -5  30   6        7.13        9.43     14.98 o 
  -4  30   6       27.70       28.79     11.28 o 
  -3  30   6       18.89       13.06      8.58 o 
  -2  30   6        7.52        2.86     10.82 o 
  -1  30   6        1.15       -1.27      8.33 o 
   0  30   6        5.00        0.50      7.06 o 
   1  30   6        9.71        0.19     10.29 o 
  -4  31   6       13.55       14.34      8.94 o 
  -3  31   6        4.08       -8.44      8.44 o 
  -2  31   6       13.86       10.95     16.55 o 
  -1  31   6       18.79        2.26      9.20 o 
   0  31   6        1.60       -6.23     12.53 o 
   1  31   6        0.15       16.24     13.22 o 
  -4  32   6       15.26       40.06     16.11 o 
  -3  32   6       12.74       17.15      9.60 o 
  -2  32   6       68.61       51.93     10.70 o 
  -1  32   6        3.96        1.46      9.24 o 
   0  32   6       19.30       17.35      7.87 o 
  -3  33   6        9.36        9.66     15.32 o 
  -2  33   6        2.22        8.39      9.44 o 
  -1  33   6       68.55       49.32     11.21 o 
   0  33   6        4.67      -16.05     16.05 o 
  -3 -32   7       11.25        9.91     11.96 o 
  -2 -32   7        0.74       -2.77      5.11 o 
  -1 -32   7       15.33        9.30      5.17 o 
  -4 -31   7       20.33       28.11      7.99 o 
  -3 -31   7       19.48       13.91      7.17 o 
  -2 -31   7        2.49       -3.21      3.91 o 
  -1 -31   7       10.60        4.15      5.01 o 
   0 -31   7        1.17        4.01      6.61 o 
  -5 -30   7        2.54        4.85     10.76 o 
  -4 -30   7        9.44        8.69      6.71 o 
  -3 -30   7       21.91       29.70      7.08 o 
  -2 -30   7        1.89        3.28      3.84 o 
  -1 -30   7        3.15       -2.03      7.02 o 
   0 -30   7        2.76        1.12      6.57 o 
   1 -30   7        2.66        6.98      7.06 o 
  -5 -29   7        0.31       14.82     10.67 o 
  -4 -29   7        0.92       -3.34      6.02 o 
  -3 -29   7       12.80        9.96      6.48 o 
  -2 -29   7        4.44        2.03      4.33 o 
  -1 -29   7        5.73        3.63      4.67 o 
   0 -29   7        1.23       -3.70      5.14 o 
   1 -29   7       11.95       16.62     11.11 o 
   2 -29   7       22.77       29.62     15.48 o 
  -6 -28   7        9.04       27.28     11.36 o 
  -5 -28   7        5.89       -1.09      8.02 o 
  -4 -28   7        2.25       -5.56      6.13 o 
  -3 -28   7       16.83       29.77      6.59 o 
  -2 -28   7        7.07       10.27      3.45 o 
  -1 -28   7       57.07       55.82      5.56 o 
   0 -28   7       17.98       13.28      6.42 o 
   1 -28   7       51.49       49.90     10.62 o 
   2 -28   7       34.43       48.40      7.88 o 
  -6 -27   7       10.11       13.03     10.38 o 
  -5 -27   7       11.80       10.83      8.75 o 
  -4 -27   7       31.46       25.66      6.18 o 
  -3 -27   7        0.64        3.43      7.35 o 
  -2 -27   7       46.21       47.45      3.91 o 
  -1 -27   7        7.38        4.50      3.99 o 
   0 -27   7        9.07       10.67      5.17 o 
   1 -27   7        6.72       -2.36      6.46 o 
   2 -27   7        9.31       13.88      6.72 o 
   3 -27   7       21.54       11.37      8.08 o 
  -6 -26   7       48.87       48.73      9.97 o 
  -5 -26   7       18.30       12.40      5.80 o 
  -4 -26   7        9.29       -0.59      5.35 o 
  -3 -26   7       16.38        7.37      5.72 o 
  -2 -26   7       77.25       74.00      7.79 o 
  -1 -26   7       44.30       48.41      4.41 o 
   0 -26   7        1.69        2.59      4.16 o 
   1 -26   7       36.20       29.50      6.04 o 
   2 -26   7        5.51        8.48      5.64 o 
   3 -26   7       16.05       24.61      6.31 o 
  -7 -25   7        2.06       -0.72      9.16 o 
  -6 -25   7        7.43        5.59      5.63 o 
  -5 -25   7        8.91       10.93      5.49 o 
  -4 -25   7       40.12       39.02      5.08 o 
  -3 -25   7       26.99       31.88      6.10 o 
  -2 -25   7       27.63       22.16      3.26 o 
  -1 -25   7       15.16       19.85      3.93 o 
   0 -25   7       16.77       12.99      4.45 o 
   1 -25   7        7.72        8.98      4.86 o 
   2 -25   7       22.82       15.32      5.60 o 
   3 -25   7       31.70       36.63      9.22 o 
  -7 -24   7        3.33       -0.19      8.29 o 
  -6 -24   7        7.29       -4.05      4.85 o 
  -5 -24   7        9.02       -0.37      4.94 o 
  -4 -24   7       40.05       42.71      5.01 o 
  -3 -24   7       53.33       61.84      7.06 o 
  -2 -24   7       12.31       17.50      3.36 o 
  -1 -24   7       23.85       30.32      4.06 o 
   0 -24   7       44.04       46.42      4.95 o 
   1 -24   7        8.13        6.35      4.40 o 
   2 -24   7        2.61        1.76      5.05 o 
   3 -24   7        4.40        0.33      5.50 o 
   4 -24   7       17.83       21.87      9.78 o 
  -7 -23   7        4.97       -1.14      7.65 o 
  -6 -23   7        5.45        4.70      4.34 o 
  -5 -23   7        1.14       -0.54      4.75 o 
  -4 -23   7       34.92       38.67      4.83 o 
  -3 -23   7       87.30       97.04      6.81 o 
  -2 -23   7        0.32       -0.51      2.77 o 
  -1 -23   7       55.71       76.06      4.56 o 
   0 -23   7       12.58        8.08      3.83 o 
   1 -23   7       40.64       47.14      4.75 o 
   2 -23   7       44.57       45.49      5.32 o 
   3 -23   7        6.87        7.23      4.39 o 
   4 -23   7       34.79       24.05      9.81 o 
  -7 -22   7       42.95       50.57      6.39 o 
  -6 -22   7        2.94       -3.34      3.85 o 
  -5 -22   7       16.05       16.78      9.51 o 
  -4 -22   7       36.66       38.23      4.89 o 
  -3 -22   7        0.76        5.85      4.21 o 
  -2 -22   7       58.60       60.81      3.36 o 
  -1 -22   7       49.87       38.14      3.93 o 
   0 -22   7        4.69        2.85      3.71 o 
   1 -22   7        9.05       12.22      3.95 o 
   2 -22   7       12.64       12.67      5.22 o 
   3 -22   7        2.58        1.17      4.23 o 
   4 -22   7       38.98       46.38     11.17 o 
  -8 -21   7       43.00       23.31      9.74 o 
  -7 -21   7       11.82       17.50      4.85 o 
  -6 -21   7       18.18       25.12      5.41 o 
  -5 -21   7       22.26       23.46      4.39 o 
  -4 -21   7       19.49       16.90      3.68 o 
  -3 -21   7       33.21       36.09      4.53 o 
  -2 -21   7      120.67      114.50      7.63 o 
  -1 -21   7       52.97       50.05      4.16 o 
   0 -21   7       17.52       21.02      3.84 o 
   1 -21   7        3.70       -1.72      3.49 o 
   2 -21   7       32.10       40.13      7.20 o 
   3 -21   7       11.66       11.25      4.40 o 
   4 -21   7       42.27       48.07      9.86 o 
  -8 -20   7        0.70       -4.64      6.21 o 
  -7 -20   7        7.78        8.01      3.43 o 
  -6 -20   7       31.71       28.68      3.54 o 
  -5 -20   7        9.80        8.58      3.74 o 
  -4 -20   7        9.14        9.45      3.24 o 
  -3 -20   7      119.20      113.62      4.82 o 
  -2 -20   7        1.54        1.78      2.04 o 
  -1 -20   7      145.72      132.10      6.03 o 
   0 -20   7      203.51      197.29      6.72 o 
   1 -20   7       10.36        9.83      3.81 o 
   2 -20   7       23.68       27.25      4.20 o 
   3 -20   7       10.15       12.15      4.10 o 
   4 -20   7       34.81       32.13      7.44 o 
   5 -20   7       23.75       27.29     16.99 o 
  -8 -19   7        0.32       -2.59      6.28 o 
  -7 -19   7       10.46        8.93      3.39 o 
  -6 -19   7       51.01       51.07      3.83 o 
  -5 -19   7       88.11       80.42      4.25 o 
  -4 -19   7        4.29        4.13      2.90 o 
  -3 -19   7      402.76      373.04      7.14 o 
  -2 -19   7       26.93       26.60      4.10 o 
  -1 -19   7       18.57       19.07      3.06 o 
   0 -19   7       37.51       34.05      4.90 o 
   1 -19   7       20.71       28.02      3.87 o 
   2 -19   7        8.40        2.22      3.55 o 
   3 -19   7        5.89        7.17      3.98 o 
   4 -19   7       29.40       47.15      7.21 o 
   5 -19   7        1.25        1.62      8.81 o 
  -8 -18   7        2.17       -8.23     11.00 o 
  -7 -18   7        5.58        1.86      4.30 o 
  -6 -18   7       66.77       68.57      3.93 o 
  -5 -18   7       28.31       29.98      3.41 o 
  -4 -18   7       47.17       40.35      3.85 o 
  -3 -18   7      113.36      112.86      6.17 o 
  -2 -18   7       51.24       50.48      3.33 o 
  -1 -18   7       33.49       31.77      3.24 o 
   0 -18   7        7.94        3.76      3.42 o 
   1 -18   7       57.68       48.07      4.15 o 
   2 -18   7       38.24       38.73      4.32 o 
   3 -18   7        0.41       -2.43      3.76 o 
   4 -18   7       10.56       16.54      5.78 o 
   5 -18   7        6.87       -6.29      8.77 o 
  -8 -17   7        3.91       -3.54      6.26 o 
  -7 -17   7       22.49       19.83      2.90 o 
  -6 -17   7       13.12        8.67      2.57 o 
  -5 -17   7       13.19       15.21      2.58 o 
  -4 -17   7       31.25       34.11      3.39 o 
  -3 -17   7      135.12      139.99      4.75 o 
  -2 -17   7      673.56      626.32      8.04 o 
  -1 -17   7       48.61       47.70      4.47 o 
   0 -17   7       33.92       32.05      3.65 o 
   1 -17   7       63.21       70.79      4.40 o 
   2 -17   7       47.07       51.60      4.43 o 
   3 -17   7       12.65       20.06      4.14 o 
   4 -17   7       10.13       11.53      5.49 o 
   5 -17   7       48.05       56.19     10.29 o 
  -9 -16   7        0.31       -6.19      6.43 o 
  -8 -16   7        9.96       17.09      6.47 o 
  -7 -16   7        3.18        1.13      2.21 o 
  -6 -16   7       13.23       18.79      2.57 o 
  -5 -16   7       42.16       40.52      2.83 o 
  -4 -16   7      191.28      171.29      4.52 o 
  -3 -16   7      291.72      281.68      5.96 o 
  -2 -16   7       71.20       84.25      3.62 o 
  -1 -16   7       53.01       53.54      3.19 o 
   0 -16   7       24.93       27.41      3.51 o 
   1 -16   7       19.95       16.65      3.79 o 
   2 -16   7       18.59       18.61      4.23 o 
   3 -16   7        0.84        5.23      4.69 o 
   4 -16   7       12.26       13.93      5.29 o 
   5 -16   7       18.53       13.85      9.08 o 
  -9 -15   7        7.62        2.40      6.12 o 
  -8 -15   7       19.36       11.99      5.95 o 
  -7 -15   7       72.72       73.40      4.59 o 
  -6 -15   7      173.92      164.54      4.55 o 
  -5 -15   7        4.85        7.72      2.28 o 
  -4 -15   7      221.48      219.23      4.90 o 
  -3 -15   7      653.90      625.14      7.97 o 
  -2 -15   7        6.68       13.78      2.71 o 
  -1 -15   7      129.23      130.07      3.87 o 
   0 -15   7        7.07        9.74      3.19 o 
   1 -15   7      263.16      254.97      6.31 o 
   2 -15   7       66.05       72.74      4.42 o 
   3 -15   7       86.48       92.18      5.05 o 
   4 -15   7       18.42       12.28      5.16 o 
   5 -15   7       91.01      124.40     16.49 o 
  -9 -14   7       13.28       -5.70      5.70 o 
  -8 -14   7        3.44       14.02      6.11 o 
  -7 -14   7       53.63       60.75      4.15 o 
  -6 -14   7       19.98       25.43      2.41 o 
  -5 -14   7      172.58      169.44      4.34 o 
  -4 -14   7       94.52       85.52      4.46 o 
  -3 -14   7       99.61      106.41      3.88 o 
  -2 -14   7     1414.43     1337.05     12.42 o 
  -1 -14   7       72.04       75.11      3.17 o 
   0 -14   7      359.32      354.59      6.39 o 
   1 -14   7      310.50      329.73      6.87 o 
   2 -14   7       63.71       62.74      4.37 o 
   3 -14   7       11.19       17.38      4.38 o 
   4 -14   7       35.28       49.86      5.95 o 
   5 -14   7        0.07        2.40      8.06 o 
   6 -14   7        1.00        2.61      8.67 o 
  -9 -13   7        2.14       -2.51      5.93 o 
  -8 -13   7       47.45       42.21      6.66 o 
  -7 -13   7       29.60       32.70      3.86 o 
  -6 -13   7      124.08      124.35      4.49 o 
  -5 -13   7      201.23      201.26      3.99 o 
  -4 -13   7     1051.88     1033.19     16.97 o 
  -3 -13   7      753.20      702.58     10.88 o 
  -2 -13   7       30.41       29.07      2.47 o 
  -1 -13   7      289.37      284.97      4.82 o 
   0 -13   7      326.12      322.31      5.57 o 
   1 -13   7      212.89      188.35      5.61 o 
   2 -13   7      151.89      142.58      5.91 o 
   3 -13   7       21.31       28.45      4.52 o 
   4 -13   7        0.25        3.63      4.96 o 
   5 -13   7       11.95       -0.76     14.47 o 
   6 -13   7        8.80        2.90     13.20 o 
  -9 -12   7       37.48       23.22      8.14 o 
  -8 -12   7       20.16       16.80      5.89 o 
  -7 -12   7       33.69       38.66      3.41 o 
  -6 -12   7      247.66      244.73      5.56 o 
  -5 -12   7      104.79      110.77      3.37 o 
  -4 -12   7      182.50      195.12      4.36 o 
  -3 -12   7      593.26      543.78      6.87 o 
  -2 -12   7      160.32      168.98      3.66 o 
  -1 -12   7      277.40      253.40      4.48 o 
   0 -12   7      796.48      804.61      8.58 o 
   1 -12   7        6.34       11.90      3.45 o 
   2 -12   7      141.05      148.99      6.29 o 
   3 -12   7       18.95       20.35      3.91 o 
   4 -12   7       11.66       11.24      4.65 o 
   5 -12   7        9.15        6.94      6.15 o 
   6 -12   7        0.27       -2.20      8.33 o 
  -9 -11   7       51.93       49.92      8.94 o 
  -8 -11   7        1.00       -4.87      4.94 o 
  -7 -11   7       67.48       63.70      3.55 o 
  -6 -11   7      105.62      104.11      5.29 o 
  -5 -11   7       34.05       36.87      2.42 o 
  -4 -11   7       40.61       41.34      2.75 o 
  -3 -11   7      279.91      279.95      4.82 o 
  -2 -11   7       76.41       97.57      3.64 o 
  -1 -11   7       50.08       61.91      2.73 o 
   0 -11   7      355.94      368.86      5.40 o 
   1 -11   7      216.43      221.89      6.33 o 
   2 -11   7       32.99       39.72      3.85 o 
   3 -11   7       74.44       80.96      4.43 o 
   4 -11   7       49.40       43.10      5.67 o 
   5 -11   7      100.44      118.84      9.62 o 
   6 -11   7       21.25       17.97      7.28 o 
  -9 -10   7       53.69       42.65      6.56 o 
  -8 -10   7       35.73       30.60      5.44 o 
  -7 -10   7       99.96      111.31      4.13 o 
  -6 -10   7      108.02      112.98      7.96 o 
  -5 -10   7      330.84      308.55      5.58 o 
  -4 -10   7      309.03      292.11      8.70 o 
  -3 -10   7       62.71       64.28      4.22 o 
  -2 -10   7      775.07      794.77      8.74 o 
  -1 -10   7       42.60       52.33      3.39 o 
   0 -10   7       47.53       55.75      2.83 o 
   1 -10   7      332.29      322.93      6.55 o 
   2 -10   7      267.59      242.24      8.89 o 
   3 -10   7      303.31      317.01      6.73 o 
   4 -10   7       69.79       68.62      5.62 o 
   5 -10   7       12.12       12.30      9.04 o 
   6 -10   7        3.56        0.46      6.85 o 
  -9  -9   7       23.78       27.44      5.93 o 
  -8  -9   7       42.29       46.77      5.81 o 
  -7  -9   7       31.90       27.70      2.75 o 
  -6  -9   7       73.43       68.70      5.20 o 
  -5  -9   7       75.38       69.81      3.53 o 
  -4  -9   7      525.52      485.40      6.88 o 
  -3  -9   7      226.79      201.35      8.23 o 
  -2  -9   7     1197.84     1135.72     10.91 o 
  -1  -9   7      138.03      128.39      3.35 o 
   0  -9   7       43.10       53.59      2.79 o 
   1  -9   7      282.40      290.51      9.52 o 
   2  -9   7       26.50       29.92      3.55 o 
   3  -9   7       83.22       87.77      4.40 o 
   4  -9   7       34.70       33.26      5.10 o 
   5  -9   7       18.20       27.88      6.82 o 
   6  -9   7        0.18       -1.47      7.33 o 
  -9  -8   7       33.28       29.74      6.06 o 
  -8  -8   7       30.19       31.96      4.75 o 
  -7  -8   7       50.97       53.66      2.84 o 
  -6  -8   7       45.97       49.43      4.55 o 
  -5  -8   7      459.24      414.02      6.28 o 
  -4  -8   7      302.24      282.87      5.76 o 
  -3  -8   7     1579.33     1545.75     14.53 o 
  -2  -8   7       85.84       84.94      3.24 o 
  -1  -8   7       23.47       26.86      2.13 o 
   0  -8   7      184.96      179.81      3.94 o 
   1  -8   7      127.55      114.84      5.28 o 
   2  -8   7       43.62       39.32      3.64 o 
   3  -8   7      113.91      136.06      5.00 o 
   4  -8   7        2.78       -3.23      4.08 o 
   5  -8   7        5.08       -0.90      7.83 o 
   6  -8   7       58.49       47.87      7.81 o 
 -10  -7   7       12.68       31.12     16.08 o 
  -9  -7   7       68.83       64.89      6.63 o 
  -8  -7   7       11.72       14.81      6.60 o 
  -7  -7   7       61.06       81.39      5.14 o 
  -6  -7   7       50.27       42.83      2.68 o 
  -5  -7   7      466.23      442.14     10.22 o 
  -4  -7   7       33.46       32.24      2.02 o 
  -3  -7   7      333.01      289.41      6.10 o 
  -2  -7   7      416.68      373.81      7.26 o 
  -1  -7   7      125.74      114.58      3.53 o 
   0  -7   7      233.38      231.57      4.18 o 
   1  -7   7       91.53      105.75      6.10 o 
   2  -7   7      307.24      307.45      6.25 o 
   3  -7   7        2.08        2.64      3.08 o 
   4  -7   7       33.00       35.78      4.97 o 
   5  -7   7       61.05       63.73      7.90 o 
   6  -7   7       15.03       14.71     10.06 o 
 -10  -6   7        3.24        6.91      9.21 o 
  -9  -6   7        4.25        2.69      5.74 o 
  -8  -6   7       34.99       47.66      4.92 o 
  -7  -6   7      202.47      211.59      6.66 o 
  -6  -6   7      270.50      238.22      6.44 o 
  -5  -6   7       38.84       50.28      4.62 o 
  -4  -6   7        1.51        4.07      1.75 o 
  -3  -6   7      401.60      390.35      6.81 o 
  -2  -6   7      150.89      147.11      3.68 o 
  -1  -6   7      390.28      366.19      5.02 o 
   0  -6   7      136.41      123.45      3.29 o 
   1  -6   7       25.45       18.48      2.89 o 
   2  -6   7      255.80      250.04      5.79 o 
   3  -6   7      106.31      113.62      4.65 o 
   4  -6   7       40.01       37.26      4.81 o 
   5  -6   7        3.18        0.56      5.98 o 
   6  -6   7        4.10       -4.68     13.33 o 
 -10  -5   7       17.53        9.22     11.76 o 
  -9  -5   7       35.34       36.65      7.85 o 
  -8  -5   7       75.39       94.41      5.56 o 
  -7  -5   7       85.52       98.04      5.06 o 
  -6  -5   7      204.32      206.48      6.30 o 
  -5  -5   7       85.96       86.05      2.78 o 
  -4  -5   7      164.81      164.53      2.78 o 
  -3  -5   7      164.53      157.54      3.58 o 
  -2  -5   7       81.81       84.37      2.99 o 
  -1  -5   7      486.99      486.34      4.88 o 
   0  -5   7      946.02      924.15      8.25 o 
   1  -5   7      218.12      223.68      4.64 o 
   2  -5   7      215.86      212.27      5.51 o 
   3  -5   7      238.58      225.40      5.73 o 
   4  -5   7        4.35        6.61      4.32 o 
   5  -5   7        3.26       -4.78      5.85 o 
   6  -5   7       34.13        5.76      9.57 o 
 -10  -4   7       26.34       26.71     23.18 o 
  -9  -4   7        7.10        8.09      5.11 o 
  -8  -4   7       62.52       68.18      4.95 o 
  -7  -4   7      116.77      116.19      7.47 o 
  -6  -4   7       14.20       16.21      3.06 o 
  -5  -4   7      299.74      281.78     10.20 o 
  -4  -4   7       79.66       79.98      3.61 o 
  -3  -4   7      264.05      250.27      4.66 o 
  -2  -4   7       32.17       32.75      2.33 o 
  -1  -4   7       20.17       18.44      1.89 o 
   0  -4   7     1939.22     1929.37     14.04 o 
   1  -4   7      179.43      180.46      4.11 o 
   2  -4   7      233.99      216.76      5.38 o 
   3  -4   7       20.00       32.14      3.53 o 
   4  -4   7        6.40        4.25      4.05 o 
   5  -4   7        2.24       -1.50      5.74 o 
   6  -4   7       35.77       46.91     20.06 o 
 -10  -3   7       15.56       22.31     15.06 o 
  -9  -3   7        2.46        4.56      8.17 o 
  -8  -3   7        8.14       18.80      3.88 o 
  -7  -3   7      100.31       97.37      4.48 o 
  -6  -3   7      197.72      195.31      6.85 o 
  -5  -3   7      124.26      129.94      4.36 o 
  -4  -3   7       36.13       42.73      3.39 o 
  -3  -3   7       21.84       30.96      2.19 o 
  -2  -3   7      377.46      342.05      4.94 o 
  -1  -3   7      198.10      197.57      4.92 o 
   0  -3   7      252.01      249.72      4.29 o 
   1  -3   7      702.62      714.42      7.36 o 
   2  -3   7      164.97      157.96      4.85 o 
   3  -3   7      474.70      456.37      7.86 o 
   4  -3   7       12.11        6.58      4.35 o 
   5  -3   7        6.33        4.80      6.20 o 
   6  -3   7       25.31       23.13     13.09 o 
 -10  -2   7        4.83       -1.97     11.37 o 
  -9  -2   7       11.36        7.37      7.63 o 
  -8  -2   7        3.18        1.93      5.30 o 
  -7  -2   7       12.33       11.38      5.16 o 
  -6  -2   7       41.25       35.28      4.49 o 
  -5  -2   7        7.67       13.74      4.26 o 
  -4  -2   7      112.26      101.29      3.80 o 
  -3  -2   7       14.93       13.23      2.07 o 
  -2  -2   7       92.04       97.68      3.10 o 
  -1  -2   7       74.43       72.05      2.45 o 
   0  -2   7      507.30      477.61      5.48 o 
   1  -2   7       54.73       64.84      4.28 o 
   2  -2   7      130.97      116.44      4.49 o 
   3  -2   7       10.60        5.80      3.21 o 
   4  -2   7        1.25       -0.65      3.91 o 
   5  -2   7       11.94       12.45      8.56 o 
   6  -2   7       29.52        1.13     10.98 o 
 -10  -1   7       24.07       18.79     12.42 o 
  -9  -1   7       49.49       56.68      9.44 o 
  -8  -1   7        2.67       -4.03      5.36 o 
  -7  -1   7       29.10       35.51      6.88 o 
  -6  -1   7       93.44       90.59      8.59 o 
  -5  -1   7       87.12      103.43      8.57 o 
  -4  -1   7      193.58      182.20      4.72 o 
  -3  -1   7      114.11      105.31      3.12 o 
  -2  -1   7      245.89      234.61      3.66 o 
  -1  -1   7       21.92       30.58      2.08 o 
   0  -1   7      188.50      199.05      3.60 o 
   1  -1   7      217.24      207.23      4.22 o 
   2  -1   7      128.83      130.06      4.49 o 
   3  -1   7      218.56      204.65      5.54 o 
   4  -1   7       31.31       25.82      4.59 o 
   5  -1   7       37.13       30.25      9.94 o 
   6  -1   7       30.92       19.23     12.27 o 
 -10   0   7       25.29       15.22     12.58 o 
  -9   0   7       33.68       39.85      9.13 o 
  -8   0   7       18.06       20.03      7.52 o 
  -7   0   7        0.64        0.91      4.13 o 
  -6   0   7        1.31        8.38      4.03 o 
  -5   0   7       10.74        5.42      4.16 o 
  -4   0   7      274.49      243.45      6.03 o 
  -3   0   7      279.75      269.13      5.05 o 
  -2   0   7        6.79       -0.16      1.67 o 
  -1   0   7        2.12       -1.64      1.64 o 
   0   0   7        8.25        4.86      1.89 o 
   1   0   7       12.86       12.22      2.32 o 
   2   0   7       93.87       98.53      6.37 o 
   3   0   7      196.95      173.82      5.23 o 
   4   0   7      123.97       90.61      5.65 o 
   5   0   7        0.11        4.71      6.93 o 
   6   0   7       13.63       -9.57     11.39 o 
 -10   1   7       23.20       -0.86     13.56 o 
  -9   1   7       48.64       40.07     11.10 o 
  -8   1   7        2.99       12.10      7.07 o 
  -7   1   7       29.26       33.65      4.82 o 
  -6   1   7       91.82       98.75      6.47 o 
  -5   1   7       84.98       90.11      6.60 o 
  -4   1   7      194.74      190.87      3.92 o 
  -3   1   7      115.55      108.90      4.38 o 
  -2   1   7      240.80      241.20      4.85 o 
  -1   1   7       22.45       22.95      2.01 o 
   0   1   7      194.72      195.98      4.29 o 
   1   1   7      216.07      216.24      5.69 o 
   2   1   7      132.59      131.97      5.48 o 
   3   1   7      219.53      215.93      6.75 o 
   4   1   7       33.50       37.12      5.00 o 
   5   1   7       37.90       52.89      8.49 o 
   6   1   7       30.19       18.79     12.59 o 
 -10   2   7        4.53        5.82     18.00 o 
  -9   2   7       11.69        8.97      8.46 o 
  -8   2   7        2.92        0.53      7.12 o 
  -7   2   7       11.72        6.93      5.07 o 
  -6   2   7       42.65       43.91      5.53 o 
  -5   2   7        6.18        8.79      2.06 o 
  -4   2   7      106.35       91.91      3.12 o 
  -3   2   7       17.19       23.53      3.17 o 
  -2   2   7       89.95       88.41      2.94 o 
  -1   2   7       80.43       76.20      2.57 o 
   0   2   7      510.39      487.03      5.95 o 
   1   2   7       56.39       64.65      3.08 o 
   2   2   7      126.55      113.41      4.61 o 
   3   2   7       10.71        9.99      3.95 o 
   4   2   7        1.47        7.30      4.10 o 
   5   2   7       12.56       12.38      7.25 o 
   6   2   7       29.91       28.60     13.18 o 
 -10   3   7       15.73       28.26     18.97 o 
  -9   3   7        2.52       -7.34      7.60 o 
  -8   3   7        8.16        7.28      7.23 o 
  -7   3   7      104.22      105.72      7.60 o 
  -6   3   7      199.74      189.22      7.94 o 
  -5   3   7      124.23      123.03      3.69 o 
  -4   3   7       37.20       39.96      2.48 o 
  -3   3   7       21.97       27.20      2.27 o 
  -2   3   7      382.41      341.46      4.63 o 
  -1   3   7      204.69      202.62      3.80 o 
   0   3   7      255.09      242.33      6.52 o 
   1   3   7      712.43      722.40      8.33 o 
   2   3   7      159.51      169.74      5.21 o 
   3   3   7      482.81      471.18      8.07 o 
   4   3   7       12.68        2.31      4.41 o 
   5   3   7        6.03        5.14      8.92 o 
   6   3   7       25.10       26.21     12.96 o 
 -10   4   7       26.55       36.06     19.35 o 
  -9   4   7        7.50        9.00      9.65 o 
  -8   4   7       63.27       68.50      8.40 o 
  -7   4   7      113.09      109.46      5.65 o 
  -6   4   7       16.24       16.14      2.55 o 
  -5   4   7      300.83      280.72      5.43 o 
  -4   4   7       79.23       72.08      3.08 o 
  -3   4   7      264.11      257.33      4.30 o 
  -2   4   7       33.35       44.17      2.47 o 
  -1   4   7       16.98       13.46      1.82 o 
   0   4   7     1935.98     1883.38     16.74 o 
   1   4   7      175.41      172.23      4.30 o 
   2   4   7      226.57      209.95      5.58 o 
   3   4   7       18.23       20.78      3.55 o 
   4   4   7        6.19        2.38      4.25 o 
   5   4   7        2.23       -0.35      6.61 o 
   6   4   7       35.75        1.07     11.64 o 
 -10   5   7       17.01       28.95     19.20 o 
  -9   5   7       34.29       36.86     10.07 o 
  -8   5   7       75.51       87.29      8.23 o 
  -7   5   7       81.14       87.27      3.65 o 
  -6   5   7      211.79      206.63      4.84 o 
  -5   5   7       83.52       77.00      3.62 o 
  -4   5   7      164.16      162.85      4.10 o 
  -3   5   7      167.31      168.66      3.83 o 
  -2   5   7       85.08       92.04      3.01 o 
  -1   5   7      479.36      503.33      6.50 o 
   0   5   7      944.49      918.32      9.44 o 
   1   5   7      212.60      219.12      4.68 o 
   2   5   7      210.26      206.93      5.98 o 
   3   5   7      237.04      208.05      5.90 o 
   4   5   7        4.83       13.06      4.70 o 
   5   5   7        3.19        3.11      6.81 o 
   6   5   7       33.66        7.96     12.21 o 
 -10   6   7        3.56       34.77     19.38 o 
  -9   6   7        3.80       -5.81     13.29 o 
  -8   6   7       33.96       43.45      6.32 o 
  -7   6   7      201.90      200.21      5.19 o 
  -6   6   7      263.23      235.63     11.21 o 
  -5   6   7       36.20       49.15      2.80 o 
  -4   6   7        2.15        3.79      2.28 o 
  -3   6   7      393.54      402.18      6.07 o 
  -2   6   7      145.50      163.00      3.83 o 
  -1   6   7      386.02      393.60      5.50 o 
   0   6   7      140.75      142.52      3.68 o 
   1   6   7       28.18       26.49      3.27 o 
   2   6   7      258.08      247.74      6.68 o 
   3   6   7      109.60      107.76      4.78 o 
   4   6   7       38.78       40.46      7.55 o 
   5   6   7        2.90       -6.45      6.45 o 
   6   6   7        4.30       -5.66     11.86 o 
  -9   7   7       70.97       98.37     20.23 o 
  -8   7   7       12.57       12.23      3.19 o 
  -7   7   7       60.30       69.50      3.38 o 
  -6   7   7       48.70       49.78      4.52 o 
  -5   7   7      475.98      456.80     10.28 o 
  -4   7   7       37.27       38.21      2.89 o 
  -3   7   7      342.91      305.43      4.10 o 
  -2   7   7      419.42      389.93      4.70 o 
  -1   7   7      124.98      118.84      3.58 o 
   0   7   7      235.56      220.68      6.04 o 
   1   7   7       93.11      101.55      6.81 o 
   2   7   7      302.30      292.53      9.32 o 
   3   7   7        1.63       -2.89      3.07 o 
   4   7   7       31.52       28.67      5.62 o 
   5   7   7       59.05       72.95     17.51 o 
   6   7   7       15.52       -7.87     11.77 o 
  -9   8   7       32.32       40.28     17.28 o 
  -8   8   7       31.00       30.68      4.71 o 
  -7   8   7       50.89       59.89      3.80 o 
  -6   8   7       46.66       48.17      3.02 o 
  -5   8   7      467.61      421.82     16.90 o 
  -4   8   7      294.85      276.25      5.50 o 
  -3   8   7     1589.49     1520.94     12.75 o 
  -2   8   7       90.21       85.25      2.55 o 
  -1   8   7       26.17       26.71      2.56 o 
   0   8   7      187.90      195.95      4.18 o 
   1   8   7      127.66      129.54      4.92 o 
   2   8   7       44.44       40.32      4.00 o 
   3   8   7      113.98      141.45      5.19 o 
   4   8   7        3.00       -1.29      4.64 o 
   5   8   7        5.13        9.92      6.98 o 
   6   8   7       59.50       56.64     15.01 o 
  -9   9   7       22.87       26.78     16.36 o 
  -8   9   7       42.06       53.85      4.13 o 
  -7   9   7       31.08       31.86      3.17 o 
  -6   9   7       72.90       74.47      3.70 o 
  -5   9   7       70.74       62.61      3.31 o 
  -4   9   7      513.74      504.94      6.81 o 
  -3   9   7      236.31      228.12      6.12 o 
  -2   9   7     1188.68     1118.60      8.93 o 
  -1   9   7      143.74      131.71      3.39 o 
   0   9   7       42.12       52.37      2.99 o 
   1   9   7      284.24      303.10      6.85 o 
   2   9   7       26.63       39.06      3.92 o 
   3   9   7       86.31       95.99      4.76 o 
   4   9   7       33.83       28.05      5.49 o 
   5   9   7       17.97       21.59      7.79 o 
   6   9   7        0.11       -1.76     12.15 o 
  -9  10   7       53.32       80.21      8.72 o 
  -8  10   7       36.28       46.47      5.18 o 
  -7  10   7       97.29      114.50      4.53 o 
  -6  10   7      104.22      113.95      4.30 o 
  -5  10   7      327.11      322.39      5.87 o 
  -4  10   7      299.43      312.01      6.85 o 
  -3  10   7       64.43       80.56      2.92 o 
  -2  10   7      763.27      767.85      7.71 o 
  -1  10   7       41.92       58.10      2.65 o 
   0  10   7       43.75       47.63      2.87 o 
   1  10   7      336.20      342.18      6.80 o 
   2  10   7      262.85      250.77      6.12 o 
   3  10   7      303.61      316.27      7.08 o 
   4  10   7       71.41       70.02      6.78 o 
   5  10   7       11.64       20.78      7.90 o 
   6  10   7        3.37       -1.70     12.02 o 
  -9  11   7       52.89       79.05     27.79 o 
  -8  11   7        1.21        1.07      3.94 o 
  -7  11   7       70.05       73.48      7.17 o 
  -6  11   7      101.15      103.57      5.52 o 
  -5  11   7       31.42       37.30      3.80 o 
  -4  11   7       38.00       39.60      3.12 o 
  -3  11   7      275.00      291.85      5.05 o 
  -2  11   7       74.41       95.28      2.97 o 
  -1  11   7       52.90       62.96      2.78 o 
   0  11   7      360.76      368.51      5.86 o 
   1  11   7      220.66      215.08      7.50 o 
   2  11   7       32.39       36.11      4.17 o 
   3  11   7       73.27       87.97      5.11 o 
   4  11   7       50.27       41.90     11.43 o 
   5  11   7      101.16      106.25     10.08 o 
   6  11   7       21.22       17.97     13.28 o 
  -9  12   7       37.67       39.26      8.04 o 
  -8  12   7       21.75       24.20      4.51 o 
  -7  12   7       35.01       52.22      7.04 o 
  -6  12   7      255.95      250.84      7.77 o 
  -5  12   7      102.15      112.35      5.28 o 
  -4  12   7      184.59      179.63      4.53 o 
  -3  12   7      592.20      556.25      7.04 o 
  -2  12   7      160.18      165.09      3.93 o 
  -1  12   7      279.83      260.32      4.57 o 
   0  12   7      793.82      815.05      9.69 o 
   1  12   7        5.10       13.04      3.62 o 
   2  12   7      142.03      154.88      6.56 o 
   3  12   7       17.51       22.91      4.06 o 
   4  12   7       11.85       12.05      5.43 o 
   5  12   7        9.19        4.33      8.10 o 
   6  12   7        0.26        3.18     12.21 o 
  -9  13   7        2.13        1.93      7.34 o 
  -8  13   7       46.10       66.41      5.58 o 
  -7  13   7       30.50       34.03      3.15 o 
  -6  13   7      129.09      130.98      4.13 o 
  -5  13   7      203.56      195.62      5.62 o 
  -4  13   7     1045.68     1022.33     14.18 o 
  -3  13   7      761.34      735.86      8.94 o 
  -2  13   7       32.28       38.26      2.89 o 
  -1  13   7      297.27      286.01      5.92 o 
   0  13   7      329.42      333.10      8.55 o 
   1  13   7      219.48      198.67      7.22 o 
   2  13   7      150.26      138.97      8.85 o 
   3  13   7       21.23       25.74      4.77 o 
   4  13   7        0.22       -1.58      4.81 o 
   5  13   7       12.44       14.06      7.81 o 
   6  13   7        8.64       13.31     13.09 o 
  -9  14   7       14.04       17.61      9.90 o 
  -8  14   7        3.52        0.68      3.72 o 
  -7  14   7       54.04       61.54      3.62 o 
  -6  14   7       18.62       23.73      2.89 o 
  -5  14   7      168.21      167.44      4.57 o 
  -4  14   7       95.00      105.59      4.11 o 
  -3  14   7       95.49      108.06      3.84 o 
  -2  14   7     1409.71     1370.90     11.29 o 
  -1  14   7       73.19       77.42      3.46 o 
   0  14   7      358.52      348.12      8.30 o 
   1  14   7      317.56      330.65      9.19 o 
   2  14   7       63.20       64.15      9.06 o 
   3  14   7       10.82       11.90      4.40 o 
   4  14   7       34.52       33.74      8.53 o 
   5  14   7        0.10        7.96     11.11 o 
  -9  15   7        7.27       10.99      8.01 o 
  -8  15   7       20.31       18.70      4.70 o 
  -7  15   7       71.53       79.98      4.75 o 
  -6  15   7      173.54      161.02      4.66 o 
  -5  15   7        4.21        2.72      2.60 o 
  -4  15   7      229.01      229.48      5.79 o 
  -3  15   7      636.73      630.10      7.43 o 
  -2  15   7        4.89        8.82      2.24 o 
  -1  15   7      130.73      137.23      4.21 o 
   0  15   7        6.51        6.93      4.17 o 
   1  15   7      262.21      257.04      7.90 o 
   2  15   7       66.81       74.80      5.67 o 
   3  15   7       86.87       72.77      7.57 o 
   4  15   7       19.81        7.00     10.84 o 
   5  15   7       92.92       16.14     12.11 o 
  -8  16   7       10.23       23.83      5.03 o 
  -7  16   7        3.13        2.15      3.63 o 
  -6  16   7       13.64       19.59      4.20 o 
  -5  16   7       43.63       51.25      3.95 o 
  -4  16   7      189.42      194.53      5.55 o 
  -3  16   7      284.37      265.35      5.37 o 
  -2  16   7       66.99       69.96      3.18 o 
  -1  16   7       55.47       58.78      3.60 o 
   0  16   7       23.80       25.75      4.44 o 
   1  16   7       19.87       16.44      7.73 o 
   2  16   7       18.81       36.53      4.96 o 
   3  16   7        0.93        2.40      5.21 o 
   4  16   7       11.92       18.31      9.82 o 
  -8  17   7        3.88       11.51      5.06 o 
  -7  17   7       22.19       21.53      4.22 o 
  -6  17   7       13.77       15.06      3.70 o 
  -5  17   7       14.41       22.81      3.97 o 
  -4  17   7       33.99       40.79      4.28 o 
  -3  17   7      127.54      127.43      4.32 o 
  -2  17   7      682.78      642.27      8.15 o 
  -1  17   7       50.22       49.25      3.88 o 
   0  17   7       33.26       30.35      4.75 o 
   1  17   7       64.20       61.45      5.99 o 
   2  17   7       46.32       54.11      5.46 o 
   3  17   7       12.05        3.59      6.95 o 
   4  17   7        9.83       20.36     10.29 o 
  -8  18   7        2.07       -5.25      9.91 o 
  -7  18   7        5.85       13.86      3.99 o 
  -6  18   7       65.73       78.61      5.72 o 
  -5  18   7       26.22       32.22      3.77 o 
  -4  18   7       48.04       45.79      4.54 o 
  -3  18   7      117.87      116.51      4.33 o 
  -2  18   7       54.21       51.58      3.31 o 
  -1  18   7       31.96       26.45      3.50 o 
   0  18   7        7.30        3.71      4.12 o 
   1  18   7       60.38       48.26      5.83 o 
   2  18   7       36.40       33.98      4.97 o 
   3  18   7        0.51        1.05      7.28 o 
   4  18   7       11.02        3.78     10.07 o 
  -8  19   7        0.24       -8.18      8.18 o 
  -7  19   7       10.17       12.33      5.42 o 
  -6  19   7       51.90       61.97      6.92 o 
  -5  19   7       86.62       77.01      4.63 o 
  -4  19   7        3.85        1.88      3.77 o 
  -3  19   7      406.27      384.75     11.51 o 
  -2  19   7       27.34       23.68      4.72 o 
  -1  19   7       17.65       16.07      3.96 o 
   0  19   7       39.38       29.18      4.70 o 
   1  19   7       19.33       32.14      7.20 o 
   2  19   7        8.12        4.84      4.52 o 
   3  19   7        6.05       -7.14      9.63 o 
  -8  20   7        0.72       -0.22      9.13 o 
  -7  20   7        7.25        3.12      8.34 o 
  -6  20   7       31.26       45.01      8.55 o 
  -5  20   7        8.72       13.35      4.22 o 
  -4  20   7        8.99       17.32      4.88 o 
  -3  20   7      118.61      118.73      5.53 o 
  -2  20   7        1.49        3.14      3.00 o 
  -1  20   7      146.93      135.39      6.32 o 
   0  20   7      201.64      193.47      7.46 o 
   1  20   7       11.77       10.38      5.63 o 
   2  20   7       23.43       33.17      5.24 o 
   3  20   7       10.25        2.68      8.54 o 
  -8  21   7       42.28       44.78     10.67 o 
  -7  21   7       12.36       29.79      8.04 o 
  -6  21   7       18.30       27.53      4.72 o 
  -5  21   7       22.76       20.35      4.50 o 
  -4  21   7       18.78       32.73      8.43 o 
  -3  21   7       32.12       31.88      5.65 o 
  -2  21   7      123.17      121.10      5.05 o 
  -1  21   7       54.79       47.13      5.14 o 
   0  21   7       17.36       22.33      5.64 o 
   1  21   7        4.33        9.18      5.23 o 
   2  21   7       32.10       26.79      5.28 o 
   3  21   7       11.98       23.00     11.11 o 
  -7  22   7       42.18       56.61      8.90 o 
  -6  22   7        2.76        5.44      4.68 o 
  -5  22   7       16.08       24.46      5.38 o 
  -4  22   7       36.21       49.56      6.46 o 
  -3  22   7        0.91        1.45      5.18 o 
  -2  22   7       56.82       66.00      4.49 o 
  -1  22   7       52.12       56.08      5.41 o 
   0  22   7        5.03        2.19      4.58 o 
   1  22   7        9.14        7.26      5.36 o 
   2  22   7       12.23       11.80      5.96 o 
   3  22   7        2.90        5.29     10.04 o 
  -7  23   7        5.21        4.38      8.75 o 
  -6  23   7        5.54        3.18      4.98 o 
  -5  23   7        1.44       -4.94      4.94 o 
  -4  23   7       36.38       37.81      5.40 o 
  -3  23   7       89.15      100.31      5.46 o 
  -2  23   7        0.10        3.69      3.37 o 
  -1  23   7       55.29       81.55      5.97 o 
   0  23   7       13.25       11.66      5.75 o 
   1  23   7       40.43       49.29     11.73 o 
   2  23   7       45.64       53.91      7.48 o 
   3  23   7        7.51       -1.92      9.88 o 
  -7  24   7        3.28        3.85      7.73 o 
  -6  24   7        7.06        5.75      5.32 o 
  -5  24   7        8.36       -2.48      5.24 o 
  -4  24   7       40.22       44.63      4.28 o 
  -3  24   7       51.32       54.36      3.77 o 
  -2  24   7       11.24       12.41      3.61 o 
  -1  24   7       23.70       22.31      4.97 o 
   0  24   7       43.06       50.13      5.74 o 
   1  24   7        7.94        9.92      5.74 o 
   2  24   7        2.67        8.94      6.79 o 
   3  24   7        4.54        9.06     10.38 o 
  -7  25   7        2.06        3.65     13.72 o 
  -6  25   7        7.93        8.94      5.72 o 
  -5  25   7        9.33       14.61      5.89 o 
  -4  25   7       37.88       36.97      5.52 o 
  -3  25   7       28.82       30.71      3.59 o 
  -2  25   7       27.51       21.32      3.94 o 
  -1  25   7       15.24       14.47      4.96 o 
   0  25   7       16.35       12.65      5.89 o 
   1  25   7        7.75        5.36      5.82 o 
   2  25   7       22.40       45.87     12.40 o 
  -6  26   7       48.65       62.80      7.17 o 
  -5  26   7       18.71       16.72      6.12 o 
  -4  26   7        9.04       11.62      4.40 o 
  -3  26   7       16.02       16.15      3.52 o 
  -2  26   7       78.32       75.10      9.30 o 
  -1  26   7       43.29       54.34      5.94 o 
   0  26   7        1.42       -4.77      4.77 o 
   1  26   7       36.17       34.33     10.75 o 
   2  26   7        5.10       21.90     13.09 o 
  -6  27   7       10.21       21.09      6.52 o 
  -5  27   7       11.20       13.91      6.22 o 
  -4  27   7       31.59       30.52      7.17 o 
  -3  27   7        0.75       -2.22      3.42 o 
  -2  27   7       45.84       51.86      5.74 o 
  -1  27   7        7.00        9.30      5.25 o 
   0  27   7        9.24       11.38      5.49 o 
   1  27   7        6.27        1.06      8.01 o 
   2  27   7        9.21       17.46     12.05 o 
  -6  28   7        8.44       -6.70     13.31 o 
  -5  28   7        5.91        8.72      7.74 o 
  -4  28   7        2.30        2.11      8.44 o 
  -3  28   7       16.66       19.46      4.45 o 
  -2  28   7        7.34       12.32      6.48 o 
  -1  28   7       57.42       65.17      7.97 o 
   0  28   7       18.23       27.19      7.61 o 
   1  28   7       52.57       54.65      9.67 o 
   2  28   7       34.81       22.53     13.22 o 
  -5  29   7        0.24        6.64      7.26 o 
  -4  29   7        0.98        2.77      6.28 o 
  -3  29   7       12.42       16.76      4.54 o 
  -2  29   7        4.73       -2.87      6.33 o 
  -1  29   7        5.59       17.39     11.34 o 
   0  29   7        1.05       -7.63      7.63 o 
   1  29   7       12.44       19.23      8.85 o 
  -5  30   7        2.43        9.57     14.60 o 
  -4  30   7        9.69       24.90      6.97 o 
  -3  30   7       21.51       33.56      7.53 o 
  -2  30   7        2.15       -0.74      6.67 o 
  -1  30   7        3.51        3.98      7.89 o 
   0  30   7        2.92       -0.76      7.36 o 
   1  30   7        2.42        1.76     11.99 o 
  -4  31   7       19.84       17.78     14.92 o 
  -3  31   7       20.13       21.72      7.61 o 
  -2  31   7        2.27       -6.88      6.88 o 
  -1  31   7       10.58       13.37      7.46 o 
   0  31   7        1.29       -7.26      7.26 o 
  -3  32   7       10.70       -0.85     14.66 o 
  -2  32   7        0.87       -7.03      7.03 o 
  -1  32   7       15.23       15.32     15.99 o 
  -3 -31   8        5.18        9.66     11.42 o 
  -2 -31   8       41.80       28.37     10.43 o 
  -1 -31   8       22.46       18.79     12.02 o 
  -4 -30   8       19.09        9.98     11.11 o 
  -3 -30   8        5.61       -1.01      6.53 o 
  -2 -30   8        2.61        1.96      6.89 o 
  -1 -30   8       27.07       19.58      5.44 o 
   0 -30   8        6.87        4.34      6.97 o 
  -4 -29   8       19.84       24.66      6.85 o 
  -3 -29   8        5.19       -6.40      6.40 o 
  -2 -29   8       25.33       23.87      7.26 o 
  -1 -29   8       10.10       13.09      5.15 o 
   0 -29   8        2.93       -3.76      5.41 o 
  -5 -28   8        9.50       -6.42     10.23 o 
  -4 -28   8        8.97        5.83      6.23 o 
  -3 -28   8       29.36       15.63      9.61 o 
  -2 -28   8        3.58        8.31      6.43 o 
  -1 -28   8       14.10       19.84      5.17 o 
   0 -28   8        0.40       -5.95      5.95 o 
   1 -28   8       45.00       32.24      7.95 o 
  -6 -27   8        0.01       -9.63      9.63 o 
  -5 -27   8       11.58        6.70      8.03 o 
  -4 -27   8       14.73       10.13      6.16 o 
  -3 -27   8       19.94       28.21      6.62 o 
  -2 -27   8       79.47       80.49      6.07 o 
  -1 -27   8        4.24        0.64      4.86 o 
   0 -27   8        2.17       -4.90      5.26 o 
   1 -27   8        1.64       -3.60      6.33 o 
   2 -27   8       32.83       39.15      8.41 o 
  -6 -26   8       17.60       15.39     10.82 o 
  -5 -26   8       19.05       15.38      6.00 o 
  -4 -26   8        7.20        6.33      5.67 o 
  -3 -26   8        8.90       13.37      5.97 o 
  -2 -26   8        5.49        3.56      4.28 o 
  -1 -26   8       45.76       57.48      5.66 o 
   0 -26   8        9.37        2.99      5.22 o 
   1 -26   8       28.78       41.11     15.20 o 
   2 -26   8        8.85       14.72      6.97 o 
  -6 -25   8        6.89       -5.66      7.97 o 
  -5 -25   8        8.41       -0.76      5.11 o 
  -4 -25   8       15.33       18.34      4.85 o 
  -3 -25   8       44.24       52.73     12.99 o 
  -2 -25   8       92.83       97.16      6.68 o 
  -1 -25   8       32.87       31.99      4.13 o 
   0 -25   8       49.25       45.88      5.94 o 
   1 -25   8       31.40       34.55      7.06 o 
   2 -25   8       32.01       42.69     12.06 o 
  -7 -24   8        8.49        8.06     10.16 o 
  -6 -24   8        1.17       -4.27      8.17 o 
  -5 -24   8       19.76       16.61      5.46 o 
  -4 -24   8        8.89        3.01      4.33 o 
  -3 -24   8       56.36       56.92     11.48 o 
  -2 -24   8       22.25       17.48      4.30 o 
  -1 -24   8        3.98       -0.63      3.52 o 
   0 -24   8       24.63       31.22      9.37 o 
   1 -24   8        2.06        7.07      5.36 o 
   2 -24   8       22.07       27.69      7.98 o 
   3 -24   8       13.73       30.02      7.62 o 
  -7 -23   8        0.29        4.31      9.69 o 
  -6 -23   8        5.53        1.84      5.23 o 
  -5 -23   8        7.99       10.03      5.33 o 
  -4 -23   8       32.47       41.87      4.91 o 
  -3 -23   8       33.90       34.69      6.07 o 
  -2 -23   8        0.78       -3.30      3.95 o 
  -1 -23   8       53.33       66.04      4.41 o 
   0 -23   8       26.06       22.68      4.40 o 
   1 -23   8        5.17        7.88      4.33 o 
   2 -23   8        0.35        0.06      5.33 o 
   3 -23   8        0.04       -0.56      6.80 o 
  -7 -22   8       19.49        4.92      8.39 o 
  -6 -22   8       11.31       12.64      7.81 o 
  -5 -22   8       32.37       32.76      4.89 o 
  -4 -22   8       38.10       44.53      4.73 o 
  -3 -22   8        6.82        6.70      4.17 o 
  -2 -22   8       75.20       79.97      5.23 o 
  -1 -22   8       24.80       34.76      3.88 o 
   0 -22   8       23.98       33.15      4.54 o 
   1 -22   8        2.35        4.81      4.59 o 
   2 -22   8        6.05        4.99      5.23 o 
   3 -22   8        3.53        2.52      7.04 o 
  -7 -21   8       23.51       19.51      4.82 o 
  -6 -21   8       88.09       92.25      6.29 o 
  -5 -21   8        7.29        6.23      3.71 o 
  -4 -21   8       60.22       65.70      4.84 o 
  -3 -21   8       13.87       14.21      5.43 o 
  -2 -21   8        5.75        8.35      3.76 o 
  -1 -21   8       12.64       15.65      3.47 o 
   0 -21   8        6.99       -1.55      3.77 o 
   1 -21   8       49.68       56.92      8.66 o 
   2 -21   8       10.74       15.79      4.70 o 
   3 -21   8        0.24       -0.81      6.44 o 
   4 -21   8        2.29        4.61      8.98 o 
  -8 -20   8       42.65       51.62      9.27 o 
  -7 -20   8       38.60       38.26      5.71 o 
  -6 -20   8        4.21        5.49      3.16 o 
  -5 -20   8       43.03       44.63      4.49 o 
  -4 -20   8        4.42        7.46      3.19 o 
  -3 -20   8      136.23      145.68      5.77 o 
  -2 -20   8       26.22       29.27      3.82 o 
  -1 -20   8       16.52        9.93      3.14 o 
   0 -20   8       57.19       49.27      4.53 o 
   1 -20   8      295.15      288.59      8.57 o 
   2 -20   8       18.46       22.12      4.77 o 
   3 -20   8       38.34       40.40      8.64 o 
   4 -20   8        7.62       11.49      9.68 o 
  -8 -19   8        4.11       -1.21      6.52 o 
  -7 -19   8        9.65       13.41      8.17 o 
  -6 -19   8        2.11       -0.11      3.74 o 
  -5 -19   8       10.93        7.27      3.14 o 
  -4 -19   8      119.15      123.72      4.74 o 
  -3 -19   8      159.64      157.37      5.32 o 
  -2 -19   8       10.53       13.68      3.12 o 
  -1 -19   8        7.08        8.65      3.02 o 
   0 -19   8      152.66      147.68      5.97 o 
   1 -19   8       17.39       24.86      4.31 o 
   2 -19   8       10.24       16.39      4.14 o 
   3 -19   8        1.33        3.21      4.61 o 
   4 -19   8        9.94       18.24      9.63 o 
  -8 -18   8       27.19       26.44      6.77 o 
  -7 -18   8       21.14       21.29      4.03 o 
  -6 -18   8       32.16       37.53      3.40 o 
  -5 -18   8        4.35        4.08      3.67 o 
  -4 -18   8      214.60      204.14      7.01 o 
  -3 -18   8       96.77       91.15      4.42 o 
  -2 -18   8       71.08       79.41      3.94 o 
  -1 -18   8       45.86       60.87      3.68 o 
   0 -18   8       98.00      104.66      5.42 o 
   1 -18   8        8.32        9.97      3.87 o 
   2 -18   8       52.36       46.28      4.60 o 
   3 -18   8       41.80       39.59      5.24 o 
   4 -18   8       12.42       25.98      9.56 o 
  -8 -17   8       10.75        8.43      6.37 o 
  -7 -17   8       11.49        8.54      3.00 o 
  -6 -17   8        6.23        9.03      2.63 o 
  -5 -17   8      140.64      143.44      5.58 o 
  -4 -17   8      157.43      151.83      5.08 o 
  -3 -17   8        6.68        3.09      3.05 o 
  -2 -17   8      174.72      172.83      4.90 o 
  -1 -17   8      132.35      113.05      4.35 o 
   0 -17   8      132.10      142.59      5.99 o 
   1 -17   8        5.51        3.26      3.73 o 
   2 -17   8       26.21       29.30      4.13 o 
   3 -17   8        0.74        1.64      4.39 o 
   4 -17   8       15.97       27.01      7.42 o 
  -8 -16   8       48.24       35.48      7.00 o 
  -7 -16   8        8.98        4.28      4.74 o 
  -6 -16   8       24.61       27.89      2.75 o 
  -5 -16   8       12.77       17.11      2.77 o 
  -4 -16   8      152.46      154.99      4.97 o 
  -3 -16   8       15.34       22.37      3.24 o 
  -2 -16   8       34.14       41.36      3.85 o 
  -1 -16   8      114.54      137.58      4.48 o 
   0 -16   8      341.73      326.87     11.30 o 
   1 -16   8       26.96       24.97      4.20 o 
   2 -16   8       17.74       17.07      4.02 o 
   3 -16   8       19.28       18.66      5.73 o 
   4 -16   8       70.81       69.28      8.73 o 
   5 -16   8       26.83       27.95      9.41 o 
  -9 -15   8       60.16       59.25     10.29 o 
  -8 -15   8        2.16        2.38      8.04 o 
  -7 -15   8        8.78        3.98      3.98 o 
  -6 -15   8        6.41        8.26      2.39 o 
  -5 -15   8       20.45       24.03      2.78 o 
  -4 -15   8        5.73        7.66      2.59 o 
  -3 -15   8      250.77      252.33      5.69 o 
  -2 -15   8       16.63       19.13      4.16 o 
  -1 -15   8      191.03      162.55      4.36 o 
   0 -15   8      577.21      562.14      9.15 o 
   1 -15   8       70.18       80.97      5.60 o 
   2 -15   8        8.60        8.66      3.73 o 
   3 -15   8       14.56       15.70      4.57 o 
   4 -15   8       15.74       18.81      5.72 o 
   5 -15   8       18.63       50.01      9.92 o 
  -9 -14   8        4.46       -8.95      8.95 o 
  -8 -14   8       21.95       12.41      6.18 o 
  -7 -14   8       23.33       29.88      4.44 o 
  -6 -14   8       33.50       34.10      2.68 o 
  -5 -14   8      138.01      144.93      5.06 o 
  -4 -14   8      164.64      148.21      4.32 o 
  -3 -14   8      292.27      282.97      5.48 o 
  -2 -14   8      341.67      320.18      5.35 o 
  -1 -14   8      175.75      168.12      4.36 o 
   0 -14   8       76.35       87.33      5.72 o 
   1 -14   8       13.34       22.96      3.91 o 
   2 -14   8        2.53       -1.40      3.50 o 
   3 -14   8        3.90        1.98      4.33 o 
   4 -14   8       18.09       17.06      5.18 o 
   5 -14   8        1.96        1.69      8.55 o 
  -9 -13   8       78.61       51.61     10.72 o 
  -8 -13   8       24.18       14.87      8.21 o 
  -7 -13   8       14.99       11.53      3.21 o 
  -6 -13   8       52.79       46.50      3.76 o 
  -5 -13   8       99.67      104.76      4.02 o 
  -4 -13   8       70.69       73.95      5.13 o 
  -3 -13   8      100.62      114.61      3.98 o 
  -2 -13   8      402.54      389.89      7.09 o 
  -1 -13   8       30.60       42.17      2.99 o 
   0 -13   8       85.46       67.49      4.24 o 
   1 -13   8      135.09      120.35      4.93 o 
   2 -13   8        0.77       -0.30      3.43 o 
   3 -13   8       39.74       51.57      6.54 o 
   4 -13   8       23.26       28.80      6.18 o 
   5 -13   8        0.13       -7.98      7.98 o 
  -9 -12   8       10.69        8.03      5.93 o 
  -8 -12   8        7.03       10.79      5.72 o 
  -7 -12   8       83.87       88.21      4.24 o 
  -6 -12   8       82.98       87.88      6.24 o 
  -5 -12   8      203.50      171.16      7.47 o 
  -4 -12   8      186.03      186.37      4.96 o 
  -3 -12   8      139.47      147.93      4.23 o 
  -2 -12   8      209.18      203.64      6.92 o 
  -1 -12   8      196.53      194.16      4.45 o 
   0 -12   8      113.70      107.69      4.86 o 
   1 -12   8       35.76       39.70      3.85 o 
   2 -12   8      128.56      139.30      7.28 o 
   3 -12   8       29.46       39.05      4.90 o 
   4 -12   8       56.64       62.78      6.65 o 
   5 -12   8        5.68       19.28     16.65 o 
  -9 -11   8       22.83       11.65      6.14 o 
  -8 -11   8       17.48       17.61      5.93 o 
  -7 -11   8        9.09        7.96      2.69 o 
  -6 -11   8       27.78       25.65      3.12 o 
  -5 -11   8       61.42       68.37      2.80 o 
  -4 -11   8      259.48      268.78      5.49 o 
  -3 -11   8      675.79      672.26      8.04 o 
  -2 -11   8      109.95      120.76      4.23 o 
  -1 -11   8      313.47      266.72      4.93 o 
   0 -11   8        3.93        1.17      3.73 o 
   1 -11   8       21.66       21.34      3.45 o 
   2 -11   8       98.12      104.65      5.71 o 
   3 -11   8       99.69       93.33      5.13 o 
   4 -11   8        8.93        9.87      5.49 o 
   5 -11   8       18.94       23.67      9.14 o 
  -9 -10   8       17.51       19.47      6.29 o 
  -8 -10   8        9.96        1.23      6.85 o 
  -7 -10   8       45.44       47.19      3.02 o 
  -6 -10   8        5.31        1.31      2.60 o 
  -5 -10   8       63.21       63.18      5.31 o 
  -4 -10   8       87.18       91.56      3.75 o 
  -3 -10   8      636.21      620.62      7.41 o 
  -2 -10   8      350.42      341.58      5.98 o 
  -1 -10   8       78.95       86.59      3.41 o 
   0 -10   8        6.44        4.16      2.96 o 
   1 -10   8      447.69      416.35      9.04 o 
   2 -10   8       74.32       82.55      6.27 o 
   3 -10   8       18.15       26.30      3.99 o 
   4 -10   8       59.83       65.98      6.48 o 
   5 -10   8       49.01       40.32     12.87 o 
  -9  -9   8       27.96       20.37      6.14 o 
  -8  -9   8       19.98       28.65     12.59 o 
  -7  -9   8        0.61       10.37      4.38 o 
  -6  -9   8       16.12       14.44      3.37 o 
  -5  -9   8      404.51      369.53     10.71 o 
  -4  -9   8      112.98      123.08      8.19 o 
  -3  -9   8      479.12      502.12      6.40 o 
  -2  -9   8     1432.44     1376.92     12.97 o 
  -1  -9   8      490.86      504.03      7.84 o 
   0  -9   8        0.51       -2.61      2.61 o 
   1  -9   8       61.77       62.17      3.94 o 
   2  -9   8       76.50       81.65      4.53 o 
   3  -9   8       34.11       39.71      4.41 o 
   4  -9   8       50.77       58.38      7.62 o 
   5  -9   8       12.71       21.37      9.30 o 
  -9  -8   8       21.40       36.99     10.54 o 
  -8  -8   8        4.61       11.03      6.17 o 
  -7  -8   8       22.77       18.36      4.38 o 
  -6  -8   8       48.99       42.46      3.09 o 
  -5  -8   8       80.77       83.16      9.46 o 
  -4  -8   8      595.43      576.55      7.88 o 
  -3  -8   8      304.79      320.92      7.16 o 
  -2  -8   8      245.62      241.51      6.35 o 
  -1  -8   8      165.66      155.81      4.36 o 
   0  -8   8       95.27      100.38      3.84 o 
   1  -8   8      100.41       93.75      4.99 o 
   2  -8   8      130.84      140.73      5.95 o 
   3  -8   8       22.66       21.35      3.93 o 
   4  -8   8       32.33       28.98      5.72 o 
   5  -8   8        4.01       26.46     11.01 o 
   6  -8   8       35.70       26.15     10.95 o 
  -9  -7   8        2.12       -8.67      9.40 o 
  -8  -7   8       22.51       22.78      4.88 o 
  -7  -7   8        0.11        2.28      3.94 o 
  -6  -7   8       83.59       88.68      9.93 o 
  -5  -7   8       18.50       21.14      2.84 o 
  -4  -7   8      965.36      907.77     19.52 o 
  -3  -7   8      124.44      115.25      4.17 o 
  -2  -7   8      645.19      656.69      7.91 o 
  -1  -7   8      336.73      333.43      4.68 o 
   0  -7   8      137.33      137.62      3.98 o 
   1  -7   8      275.38      274.25      6.23 o 
   2  -7   8      350.74      343.39      7.20 o 
   3  -7   8       84.66       82.09      4.83 o 
   4  -7   8       16.41       16.61      5.44 o 
   5  -7   8        2.15       34.87     11.05 o 
  -9  -6   8        0.38        6.14      8.08 o 
  -8  -6   8       30.95       44.78      4.67 o 
  -7  -6   8       41.48       46.44      4.59 o 
  -6  -6   8       72.00       75.44      5.37 o 
  -5  -6   8      202.00      204.68      4.80 o 
  -4  -6   8      392.10      369.33      8.95 o 
  -3  -6   8      325.41      316.57      5.73 o 
  -2  -6   8     1361.01     1326.33     12.94 o 
  -1  -6   8       39.06       40.71      4.16 o 
   0  -6   8        4.10        5.65      2.45 o 
   1  -6   8      345.88      342.36      6.65 o 
   2  -6   8       45.44       52.87      4.06 o 
   3  -6   8       85.89       79.07      4.83 o 
   4  -6   8        6.60        6.16      6.06 o 
   5  -6   8       22.45       37.84      7.93 o 
  -9  -5   8       37.22       31.88     10.80 o 
  -8  -5   8       16.59       25.76      6.20 o 
  -7  -5   8       36.26       39.59      4.59 o 
  -6  -5   8       16.90       33.17      5.38 o 
  -5  -5   8      160.24      148.77      4.24 o 
  -4  -5   8      290.40      264.66      6.82 o 
  -3  -5   8      865.19      870.33     12.45 o 
  -2  -5   8      125.61      148.74      4.22 o 
  -1  -5   8       77.28       84.01      3.49 o 
   0  -5   8       22.37       19.39      2.58 o 
   1  -5   8       52.61       54.62      3.89 o 
   2  -5   8       15.37       11.52      3.42 o 
   3  -5   8      188.49      192.66      6.14 o 
   4  -5   8        7.19        2.80      5.66 o 
   5  -5   8       42.93       41.32      8.37 o 
 -10  -4   8        6.83        9.53     16.11 o 
  -9  -4   8        0.19       -4.70      7.68 o 
  -8  -4   8       42.12       48.82      6.49 o 
  -7  -4   8      168.40      176.51      6.20 o 
  -6  -4   8      115.56      111.40      7.77 o 
  -5  -4   8      229.14      241.51      5.76 o 
  -4  -4   8      114.67      114.04      3.35 o 
  -3  -4   8      604.12      609.18     11.76 o 
  -2  -4   8      160.78      168.76      4.23 o 
  -1  -4   8      262.81      251.26      4.81 o 
   0  -4   8       34.96       31.42      2.67 o 
   1  -4   8       60.21       65.06      3.92 o 
   2  -4   8      234.19      236.65      6.08 o 
   3  -4   8      200.87      192.55      7.61 o 
   4  -4   8       25.12       28.75      6.07 o 
   5  -4   8       22.06       15.87     10.18 o 
 -10  -3   8        3.22      -11.45     11.45 o 
  -9  -3   8        6.54       -3.61      7.83 o 
  -8  -3   8        7.80       11.45      5.62 o 
  -7  -3   8        9.94       15.74      7.19 o 
  -6  -3   8        4.10        7.55      3.98 o 
  -5  -3   8       52.02       46.02      3.00 o 
  -4  -3   8       76.26       68.16      3.36 o 
  -3  -3   8     1056.08     1044.56     13.64 o 
  -2  -3   8       85.75       94.69      4.27 o 
  -1  -3   8       45.86       50.19      2.90 o 
   0  -3   8       72.82       81.47      3.20 o 
   1  -3   8       88.72       86.15      4.08 o 
   2  -3   8      104.98       98.95      4.61 o 
   3  -3   8      207.53      198.79      6.58 o 
   4  -3   8        1.00        0.40      7.77 o 
   5  -3   8        1.57       -4.09      6.48 o 
 -10  -2   8        2.50      -13.17     13.17 o 
  -9  -2   8        0.62        9.20      8.23 o 
  -8  -2   8        0.42       -2.02      6.17 o 
  -7  -2   8       47.46       55.30      7.80 o 
  -6  -2   8      103.42       91.76     11.44 o 
  -5  -2   8      244.96      224.73     11.47 o 
  -4  -2   8      414.63      395.33      5.49 o 
  -3  -2   8      274.31      248.32      4.98 o 
  -2  -2   8      175.95      176.21      4.23 o 
  -1  -2   8       31.70       37.64      2.80 o 
   0  -2   8       40.11       37.65      2.68 o 
   1  -2   8      131.08      129.86      5.06 o 
   2  -2   8      120.10      110.71      6.25 o 
   3  -2   8      114.45      121.72      7.60 o 
   4  -2   8       36.33       24.10      5.98 o 
   5  -2   8        7.25        2.59      6.91 o 
 -10  -1   8        7.67      -11.25     11.25 o 
  -9  -1   8       90.45      104.57     16.23 o 
  -8  -1   8        3.89        2.09      6.81 o 
  -7  -1   8       28.55       23.53      6.92 o 
  -6  -1   8       26.33       26.89      4.97 o 
  -5  -1   8      246.45      234.82      6.00 o 
  -4  -1   8      199.15      172.58      3.64 o 
  -3  -1   8      538.40      507.74      6.87 o 
  -2  -1   8      239.96      222.01      4.44 o 
  -1  -1   8      706.76      710.90      8.03 o 
   0  -1   8       10.01       10.69      2.59 o 
   1  -1   8      174.18      156.72      5.26 o 
   2  -1   8      134.59      128.98      5.26 o 
   3  -1   8      104.98      116.35      7.70 o 
   4  -1   8      102.06      106.89      7.66 o 
   5  -1   8       23.96       48.37     12.21 o 
 -10   0   8        4.81       -7.65     16.35 o 
  -9   0   8       15.19       20.47      8.81 o 
  -8   0   8        7.72        3.79      7.10 o 
  -7   0   8        3.57       -0.56      5.85 o 
  -6   0   8       10.17       13.50      4.70 o 
  -5   0   8        2.21        4.48      2.43 o 
  -4   0   8      203.85      201.61      4.73 o 
  -3   0   8      360.67      357.63      5.72 o 
  -2   0   8        3.30        0.45      2.26 o 
  -1   0   8       81.03       97.20      4.13 o 
   0   0   8       11.52        9.34      2.56 o 
   1   0   8       53.82       57.77      4.05 o 
   2   0   8        0.00        4.02      3.40 o 
   3   0   8       48.92       57.04      4.69 o 
   4   0   8       14.93       24.40      5.84 o 
   5   0   8       15.33       12.71      9.98 o 
 -10   1   8        7.93      -10.22     19.68 o 
  -9   1   8       88.11       95.23     20.44 o 
  -8   1   8        4.52        2.04      6.88 o 
  -7   1   8       27.58       10.34      5.20 o 
  -6   1   8       25.94       23.00      4.85 o 
  -5   1   8      243.08      234.85      4.90 o
[truncated: 149,702 more chars]
